# Supplementary material for: Longitudinal multi-omics evidence reveals lung injury and concurrent disruption of intestinal flora and serum metabolism by cigarette smoke and influenza virus
Source: Front Cell Infect Microbiol. 2026 Apr 7;16:1731390. doi: 10.3389/fcimb.2026.1731390 (PMC13095677; doi:10.3389/fcimb.2026.1731390)
Supplement: Supplementary Table 1 — Scoring criteria for lung tissue inflammation. [file Table1.xlsx]

## Sheet: Sheet1
Histologic Grading Criteria for Alveolar, Airway, and Vascular Structures
Alveolar
1+	Increased numbers of inflammatory cells in alveolar walls; little to no alveolar exudate
2+	As above, plus 1-3 foci per section showing cellular alveolar exudate and atelectasis
3+	As above, plus more than 3 foci per section showing cellular alveolar exudate and atelectasis, usually marked
Airway
1+	Occasional airways surrounded by inflammatory cells
2+	Most airways surrounded by a thin layer (1-5 cells thick) of inflammatory cells
3+	Most airways surrounded by a thick layer (>5 cells thick) of inflammatory cells, may involve airway wall
Vascular
1+	Some vessels cuffed by few inflammatory cells; flat endothelial cells with scattered adherent inflammatory cells
2+	Most vessels surrounded by a thin layer (1-5 cells thick) of inflammatory cells; endothelial hypertrophy, 1-3 vessels per section show focal piling up of inflammatory cells along endothelium
3+	Most vessels surrounded by a thick layer (>5 cells thick) of inflammatory cells; marked endothelial hypertrophy, >3 vessels per section show prominent piling up of inflammatory cells
