# Supplementary material for: Longitudinal multi-omics evidence reveals lung injury and concurrent disruption of intestinal flora and serum metabolism by cigarette smoke and influenza virus
Source: Front Cell Infect Microbiol. 2026 Apr 7;16:1731390. doi: 10.3389/fcimb.2026.1731390 (PMC13095677; doi:10.3389/fcimb.2026.1731390)
Supplement: Supplementary Table 2 — The used primer sequences for RT-PCR in the current study. [file Table2.xlsx]

## Sheet: Sheet1
	Supplemental Table 2 The used primer sequences for RT-PCR in the current study.
	Target gene	Forword primer	Reverse primer
	TNF-α	ACGG CATG GATC TCAA GAC	GGAG GTTG ACTT TCTC CTGG TA
	IL-1β	GTCC TGTG TAAT GAAA GACG GC	TGCT TGTG AGGT GCTG ATGT
	IL-6	ACAA AGCC AGAG TCCTTCAG AG	GAGCATTGGAAATTGGGGTAGG
	CCL2	GATG CAGT TAAC GCCC CACT	ACCC ATTC CTTC TTGG GGTC
	CXCL1	TGCA CCCA AACC GAAG TCAT	CTCC GTTA CTTG GGGA CACC
	CXCL2	TCAT AGCC ACTC TCAA GGGC	TCAG GTAC GATC CAGG CTTC
	CXCL10	TGAG AGAC ATCC CGAG CCAA	GAGG CAGAAAAT GACG GCAG
	IFN-α	AGAG CCTT GACA CTCC TGGT	CCTT CTTG ATCT GCTG GGCA
	IFN-β	ACTG CCTT TGCC ATCC AAGA	CACT GTCT GCTG GTGG AGTT
	IFN-λ	GTACACAGCTTCAGGCCACA	AGGCGAAACAGGTTGGAGG
	IFN-γ	AGACAATCAGGCCATCAGCA	TGGACCTGTGGGTTGTTGAC
	NP	TCAA GTGA GAGA GAGC CGGA	TCAA AGTC GTAC CCAC TGGC
	MX2	ACCAGGCTCCGAAAAGAGTT	CCCTGGCAATTCTCGTCCAC
	OAS1	CCAATCTCATCAGTGGGCGT	TCGACTCCCATACTCCCAGG
	MMP-12	TCTG TGAC TGTA CCAA GCCA TC	CATG TGCT GGCT AGAG AATGC
	GAPDH	GACAACTT TGGC ATTGTGGAAGG	CACC AGTG GATG CAGG GATG
