# Supplementary material for: Longitudinal multi-omics evidence reveals lung injury and concurrent disruption of intestinal flora and serum metabolism by cigarette smoke and influenza virus
Source: Front Cell Infect Microbiol. 2026 Apr 7;16:1731390. doi: 10.3389/fcimb.2026.1731390 (PMC13095677; doi:10.3389/fcimb.2026.1731390)
Supplement: Supplementary Table 3 — The Log2FC, P-value, and variable importance in projection (VIP) values of the serum and fecal differential metabolites. [file Table3.xlsx]

## Sheet: serum CS.PR8.day1 VS Control
Supplemental Table 2 The Log2FC, P-value, and variable importance in projection (VIP) values of the serum and feces differential metabolites.
id	Name	Mean.CS.PR8.day1	Mean.Control	VIP	P.value	FDR	Fold.Change	Log2.Fold.Change
2	Prolylhydroxyproline	0.0792759212850471	0.0676648779737577	1.30452976892243	0.077535673267707	0.405193955179132	1.1715963090304	0.228475553304379
4	Glycine	0.00877595910438911	0.00789181138538862	0.660313133655894	0.549673680881772	0.776920501516127	1.11203355932169	0.153200326853155
5	Tyrosine	0.133275872834464	0.0885123202993477	1.93875975502082	0.00396514927315118	0.0767234273856948	1.50573244926499	0.590465443044483
6	N4-Acetylcytidine	0.0767975503466269	0.0750554513386274	0.0747060954202245	0.838924457619465	0.923968020801563	1.02321082582183	0.0331034334807804
7	Sphingosine	0.0541431877009403	0.0450596656467416	0.835761400315571	0.436119194730777	0.730637175548791	1.20158875845666	0.264943220798796
8	Hexaethylene glycol	0.0195655820447113	0.0285338818888078	0.0316736422437699	0.381843625100411	0.721926018406905	0.685696468533634	-0.544358
9	DEHP	0.165497297747361	0.241119020956639	1.0997264755262	0.152444340266041	0.566099545326078	0.686371805470805	-0.542938
10	Tris(2,4-di-tert-butylphenyl)phosphate	0.34627678204124	0.47729377939256	0.789584859808175	0.248320404069674	0.711446402035273	0.725500303988747	-0.462952
13	Glycerophosphocholine	0.272710367172796	0.500486336202391	2.34860141104364	0.000588084581115094	0.0292217684458622	0.544890734164849	-0.875961
14	Guanidoacetic acid	0.113073709119856	0.103982262164198	0.820464726672121	0.341201929034374	0.721259151885194	1.08743267136563	0.120926078943979
15	Imidazoleacetic acid	0.0427731948597422	0.0268856527958479	2.6022916256183	3.04395716813636e-05	0.00520782583358241	1.59093012115175	0.66987046918132
16	Methionine	2.28460574404407	1.27274911595676	2.27990692201976	0.00134638943274267	0.0433929225846786	1.79501656328135	0.843997156390172
17	Trigonelline	0.712426475573084	0.464824575717643	2.33488589286356	0.000235130995682959	0.0171769380004183	1.53267816029987	0.616054784220613
18	6-Aminonicotinic acid	0.128072396370942	0.112007505171633	0.972286416967951	0.617993657685616	0.813839912116352	1.1434269174614	0.193364158329012
20	Inosine	1.18219245460043	0.278460673918793	1.89093082447026	0.00614078449925019	0.100185058301014	4.24545569743609	2.08591941765259
21	5-methyl-2'-deoxycytidine	0.0221715381115376	0.0202971440382038	0.90193596946144	0.250378373537041	0.711850025541608	1.0923476756043	0.127432114534276
22	3'-O-Methylguanosine	0.0618777250311406	0.066878711682082	0.870051903059944	0.248364065401486	0.711446402035273	0.925223041455788	-0.112127
23	7-Methylguanine	0.2448570399746	0.290563365498462	1.49079551285568	0.0501521742235889	0.322772261927394	0.842697562903524	-0.246913
24	Uridine	0.0411529523103799	0.0434183660265706	0.00155589484621041	0.736801285596317	0.872097940086146	0.947823607300091	-0.0773095
25	1-Methylinosine	0.0134278861949904	0.0144093095935911	0.378885283167542	0.549111382015885	0.776875439900159	0.931889630642873	-0.101769
26	6-Methylnicotinamide	0.0498547952835588	0.0174439826093247	2.36879090138137	1.42001680159162e-05	0.00356124329751407	2.85799386528331	1.51500281967556
27	Pyrocatechol	0.0612013572383538	0.036865083961366	1.71060181711909	0.034312421467906	0.261010089500111	1.6601442520107	0.7313086045955
28	Hydroquinone	0.0612013572383538	0.036865083961366	1.71060181711909	0.034312421467906	0.261010089500111	1.6601442520107	0.7313086045955
29	N-Methylnicotinamide	0.0498547952835588	0.0174439826093247	2.36879090138137	1.42001680159162e-05	0.00356124329751407	2.85799386528331	1.51500281967556
30	2-Methylnicotinamide	0.0498547952835588	0.0174439826093247	2.36879090138137	1.42001680159162e-05	0.00356124329751407	2.85799386528331	1.51500281967556
31	N6,N6,N6-Trimethyllysine	0.132981744633548	0.107089341940262	1.06567049044605	0.223332034043392	0.687124715351473	1.2417831898503	0.31241330702684
32	gamma-Glutamyllysine	0.0478423885861108	0.0408870770094969	1.11089457498666	0.165721494442374	0.594165922901708	1.17011026674757	0.226644490316412
34	Anserine	0.126608588690694	0.0680493193417292	2.35441860478028	0.00372683458737288	0.0742513838364626	1.86054158829853	0.895722639085809
35	Alanine	0.626400525751996	0.611950487783056	0.229077844173777	0.839824737362219	0.92406463544453	1.02361308350499	0.0336704926884486
36	Dimethylglycine	0.601429565817765	0.57966949948771	0.591014537243667	0.431644715010023	0.730020780503644	1.03753874638787	0.0531652142213552
37	Butyrylcarnitine (Car(4:0))	0.78864368399227	0.744070098281494	0.585379542398773	0.739322924744756	0.873394421991933	1.05990508933731	0.0839350824555808
38	Guanosine	0.142362923026274	0.0180005876882473	2.61358865707073	2.65645729609387e-05	0.00498454989050084	7.90879306230781	2.98345754604075
39	Valerylcarnitine	0.326704624246159	0.179076437175626	2.65521231540444	1.76844924740609e-05	0.00413697902595448	1.82438644301231	0.867411354703408
40	Cytidine	0.176926492278313	0.241306161945173	2.07092577838676	0.00257082009670833	0.0599378212916769	0.733203374717435	-0.447715
43	Adenosine	0.025541334333022	0.0177760257989258	1.03081987778036	0.230996837033033	0.695395336470177	1.43684165526838	0.522901080761018
44	Hypoxanthine	1.52538494677266	0.824771687897297	1.19632078664964	0.430659094611374	0.730020780503644	1.84946327469307	0.887106652749426
45	Laurocapram	0.0788081812282906	0.0774240249675158	0.179948439920539	0.920399749325528	0.962099544878595	1.01787760661313	0.0255640968282056
46	Isovalerylcarnitine (Car(5:0))	0.326704624246159	0.179076437175626	2.65521231540444	1.76844924740609e-05	0.00413697902595448	1.82438644301231	0.867411354703408
47	gamma-Glutamylglutamine	0.0784645049703463	0.0692154440818168	1.00331094153109	0.214792685023095	0.674492478088503	1.13362712630431	0.180946185701377
48	Glutarylcarnitine	0.0112036913046041	0.0132979754242748	0.77161331121127	0.301535294838271	0.721259151885194	0.842511055040172	-0.247232
49	4-Guanidinobutyric acid	0.211588982827144	0.183199194892484	0.65423974900902	0.348937657910202	0.721259151885194	1.15496677237758	0.207851346865888
50	3-Hydroxybutyrylcarnitine (Car(4:0-O))	0.121211117119362	0.22230049985685	1.54151148857929	0.0364065903427443	0.270515778349727	0.545257960271863	-0.874989
51	Diethanolamine	0.0245088078928771	0.0217855067528427	0.548893566121721	0.578863656023053	0.793852279719244	1.12500517756738	0.169931641116614
52	Sorbose	0.30994097121362	0.305246656159062	0.184867091958339	0.923657424521807	0.963582776345448	1.01537875996293	0.022017986711944
53	Propionylcarnitine (Car(3:0))	0.272818693429922	0.21279321240366	2.00608917594103	0.00495070987762898	0.0882480990173248	1.28208362639122	0.358490367608047
54	Phenylalanine	1.88604798383593	1.42154494761056	1.64593089597741	0.0284441625676541	0.233981613851663	1.32675930297255	0.407906664675896
55	Biopterin	0.00519353811338253	0.00473477793442839	0.872527560449755	0.294519286252181	0.721259151885194	1.09689159350395	0.133420950315014
56	5-Methylcytidine	0.0125310670066847	0.012469600972182	0.34051969563048	0.968618880347937	0.985393658788554	1.00492927036237	0.00709396420186996
57	SM(d18:1/17:0)	0.628374057456326	0.522313237321352	1.60233757390456	0.030079946891025	0.241707639626068	1.20305979737159	0.266708352594982
58	N-Acetyltryptophan	0.0595269168088408	0.044594629028524	1.78914794945256	0.0168787365546183	0.17067279993548	1.33484498258222	0.416672209444399
59	Tauro-gamma-muricholic acid	0.0797509417316889	0.0591529807680243	0.402515021969914	0.480915713047033	0.744994370847195	1.34821509746807	0.43105068590744
60	Kynurenic acid	0.460448772757078	0.437789682593461	0.252298135922188	0.791361729709684	0.899034845080338	1.05175793552142	0.0728027032925494
61	2'-O-methylcytidine	0.0122393944648729	0.0138163074833835	1.36005991486809	0.0808450127328547	0.413560974225561	0.885865813249517	-0.17484
62	3'-O-methylcytidine	0.0122393944648729	0.0138163074833835	1.36005991486809	0.0808450127328547	0.413560974225561	0.885865813249517	-0.17484
63	Creatinine	6.45243154687602	4.57481114645208	2.43658004185325	0.000195567806756399	0.0153072245739407	1.41042577284968	0.496130742520809
65	N1-Methyl-2-pyridone-5-carboxamide	0.216473397759874	0.120282592519251	1.12899951140524	0.000627422891864171	0.0303327204618029	1.7997067840488	0.847761875634366
67	Proline	5.04984929849696	3.8519830954245	1.40577669687075	0.0560865073344763	0.342719501065027	1.31097389926122	0.390638962614398
68	Isobutyrylcarnitine (Car(4:0))	0.78864368399227	0.744070098281494	0.585379542398773	0.739322924744756	0.873394421991933	1.05990508933731	0.0839350824555808
69	3-Methylglutarylcarnitine	0.00455549916984151	0.0108353183470019	2.06082052396673	0.0123306368316466	0.143019588315978	0.420430579328756	-1.25006
70	Threonine	0.166840377408998	0.112029702763455	1.66973029819009	0.0211183382928637	0.193767840868089	1.48925127259575	0.5745871918945
71	Carnitine	25.7933029112162	21.9749304214522	1.19141122461953	0.111186466785911	0.483612356847219	1.17376039043275	0.231137929047906
72	Pipecolic acid	0.387474278201444	0.209151241887541	2.75738960942362	1.09554252055315e-05	0.00319735955854068	1.85260328700216	0.88955397842415
73	Valine	3.4658839275747	2.3793964339904	1.88498593738207	0.0113956157829494	0.137946257283953	1.45662314949434	0.542627678583768
74	3-Hydroxy-4-aminopyridine	0.0963710259239235	0.0786891757449245	1.92359478305237	0.00586065187521756	0.0973951490162036	1.2247049865704	0.292434267048342
75	Tryptophan	0.716726637873588	0.426043838610294	2.29417002018552	0.00075274471757684	0.0328789057464711	1.68228377673872	0.750421087734287
76	Hexanoylcarnitine (Car(6:0))	0.0719921221579571	0.107890587981819	1.0949659006512	0.124882824137056	0.510516473303262	0.667269717448279	-0.583658
77	Nicotinamide N-oxide	0.295938665045727	0.111026406874236	2.96794062845225	7.2076144893639e-06	0.00254343277404333	2.66547998244191	1.41439534759507
78	Indole-3-acetamide	0.0583107127188279	0.0396006113570224	1.09337932175534	0.140588614573183	0.543052867423687	1.47247001297841	0.558238253704055
79	beta-Carboline	0.0417206979397186	0.01957116551818	1.57813542930479	0.014848970531746	0.158622661093357	2.13174314534122	1.09203361761576
80	Poricoic acid A	0.0237775090263373	0.0206264456885121	0.941157265897342	0.305528567867277	0.721259151885194	1.15276812037375	0.205102343666023
81	Urocanic acid	0.128072396370942	0.112007505171633	0.972286416967951	0.617993657685616	0.813839912116352	1.1434269174614	0.193364158329012
83	Homoserine	0.166840377408998	0.112029702763455	1.66973029819009	0.0211183382928637	0.193767840868089	1.48925127259575	0.5745871918945
85	N5-acetyl-l-ornithine	0.035594311396661	0.0234066941000034	2.08153304910767	0.00255669712394639	0.059675374574623	1.52068939101724	0.604725504935638
86	Ectoine	0.188104443150011	0.234645072090031	0.699158151333491	0.25562680744444	0.713861194501774	0.801655204068537	-0.318946
87	Cysteine S-sulfate	0.00854970451326429	0.00773447025745169	0.0776834037337249	0.797121854314037	0.902009729160185	1.10540272684185	0.144572076554129
88	Hygric acid	0.13917601044042	0.0775211949385825	2.54859503635352	0.00185568056767649	0.0508164961436223	1.7953284975894	0.844247843203173
90	LPC(17:0/0:0)	1.6567813534862	1.4452875781788	1.40283082764404	0.0506772664209876	0.32436481971636	1.14633335157693	0.197026638103663
91	N2,N2-Dimethylguanosine	0.0195190936381673	0.0192663220281842	0.129108728048594	0.869890067171897	0.938740019619494	1.01311986842187	0.0188048783315151
92	5,6-Dihydrouridine	0.0231531050550875	0.0237771110194383	0.0873150066323654	0.806127148579869	0.906116611564882	0.973756022594981	-0.0383677
93	Nonaethylene glycol	1.06525643972374	1.50465816560411	0.319019628563136	0.408054601658272	0.725774906139988	0.70797239138768	-0.498235
94	Nicotinamide	1.10395852204444	0.539512337207958	2.40184822855876	0.000397616531727395	0.0229317900015633	2.04621552818895	1.03295811237212
96	Isoquinoline	0.0357614758300262	0.0252966297665566	1.36799794665303	0.0839498293536963	0.421776828652091	1.41368538655314	0.499461086369215
98	Galangin	0.0237153504692831	0.0164998485902726	1.16982060673068	0.165645027659218	0.594096378271303	1.43730715706473	0.523368403215654
100	2'-O-Methylguanosine	0.0618777250311406	0.066878711682082	0.870051903059944	0.248364065401486	0.711446402035273	0.925223041455788	-0.112127
101	Sarcosine	0.626400525751996	0.611950487783056	0.229077844173777	0.839824737362219	0.92406463544453	1.02361308350499	0.0336704926884486
102	MeAIB	3.4658839275747	2.3793964339904	1.88498593738207	0.0113956157829494	0.137946257283953	1.45662314949434	0.542627678583768
103	Carnosine	0.0185097376456416	0.0206294653440987	0.76495453240471	0.329556724780337	0.721259151885194	0.897247569769741	-0.156422
104	trans-Aconitic acid	0.119151122084757	0.132585026150449	0.955345314292204	0.210846249384755	0.667604715036096	0.898677064403576	-0.154125
106	Glutamine	0.121686129678571	0.106955615751008	0.819396747504317	0.27641335256086	0.721259151885194	1.13772548382924	0.186152498862424
107	Creatine	7.89970967101729	7.79210234343265	0.276043555063673	0.893781024313117	0.949220614476591	1.01380979392235	0.0197870062810501
109	Trimethylamine N-oxide	4.28235322591775	3.56883730661284	1.01160118157312	0.205949528744254	0.66242378934889	1.19992951709589	0.262949665564941
110	Uric acid	0.0133918312122114	0.0122631337400395	0.222135142270031	0.670489925345481	0.84038289360622	1.09203988932182	0.127025555045056
111	N-Acetylhistidine	0.0667249056445184	0.0606210392703568	0.873752485127917	0.293896520653152	0.721259151885194	1.10068891011485	0.138406774758475
112	Pyrrolidine	0.968723874290319	0.678686142994961	1.78310579320568	0.0176481823830077	0.175638220465689	1.42735178003702	0.513340940118542
113	Taurine	0.0164955455453324	0.0181741962904898	0.469193665632541	0.498268609133675	0.751633994344675	0.907635489441925	-0.139815
114	Stachydrine	3.71295979513052	1.79432562564504	2.70345601065417	9.39040871060775e-06	0.00300782014392082	2.06927869839443	1.04912796598753
117	LPC(20:0)	0.646673254246578	0.501915901451891	1.76850913283579	0.0212075401309	0.194169298823807	1.28841	0.365591289634417
118	PC(P-16:0/0:0)	0.432259867246753	0.339175215210993	1.84600821131975	0.00768142670420262	0.111679241382129	1.27444414527121	0.349868146129032
119	Car(18:1)	0.755066973305783	1.24676739049666	1.35116794934973	0.0374924970569846	0.275344419476954	0.605619764409297	-0.723516
121	Pentaethylene glycol	4.82696353177331	5.77206848328228	0.274804099778994	0.503253406833438	0.754068073831517	0.836262346116251	-0.257972
122	Tetraethylene glycol	1.61498055488322	1.80288682836368	0.302385017668891	0.526812129992264	0.765296437792279	0.895774781575722	-0.158792
123	3-Hydroxy-2-methylpyridine	0.0185716310741192	0.0134101570469184	1.50299180986506	0.0558482988547596	0.341988700634146	1.38489288448615	0.469774394327327
124	3-Pyridinemethanol	0.0185716310741192	0.0134101570469184	1.50299180986506	0.0558482988547596	0.341988700634146	1.38489288448615	0.469774394327327
125	1-Methylguanosine	0.0618777250311406	0.066878711682082	0.870051903059944	0.248364065401486	0.711446402035273	0.925223041455788	-0.112127
126	Pehanorm	0.601429565817765	0.57966949948771	0.591014537243667	0.431644715010023	0.730020780503644	1.03753874638787	0.0531652142213552
127	cis-Aconitic acid	0.119151122084757	0.132585026150449	0.955345314292204	0.210846249384755	0.667604715036096	0.898677064403576	-0.154125
128	O-Phosphoethanolamine	0.012944893805895	0.0169514677953512	1.16307338333095	0.142021973422693	0.545553041819274	0.76364442077665	-0.389027
130	Terephthalic-Acid	0.28536006952577	0.277997003689776	0.404844410891362	0.706429950172512	0.856883428167244	1.02648613380096	0.0377141390571308
131	beta-Alanine	0.935752712759289	0.85492524282865	0.678994222785183	0.506210397941829	0.756055248452008	1.09454331897279	0.130329053496011
132	Acetylcarnitine (Car(2:0))	18.5965109324823	19.9472636973546	0.357788248070839	0.610256282084683	0.811179893719807	0.93228380667312	-0.101159
133	3-methylcytidine	0.00922461531370238	0.00865579065126565	0.724519446903635	0.476608846295208	0.744029905714949	1.06571608364321	0.0918231423407014
134	Octanoylcarnitine (Car(8:0))	0.0206451622977578	0.0304784501872418	0.865367770030465	0.13269060095832	0.528113700167407	0.677369163160395	-0.561986
135	LPC(16:0)	98.5759482550967	87.4933700090889	1.45486974148859	0.0524688106116489	0.330529693474896	1.12666763487172	0.172061985570948
136	1,5-Anhydroglucitol	1.33627142529684	1.11880377353387	0.83514692111589	0.255336388186049	0.713861194501774	1.19437515041272	0.256256054887443
139	2'-O-Methylinosine	0.0242551371773892	0.0286454891714516	1.80041388907502	0.0109007169979253	0.135648637509551	0.846734961732197	-0.240018
141	N-Acetylhistamine	0.0289119280557375	0.00712633460641009	1.95204746160377	7.55738802337694e-07	0.000749261041174799	4.05705452417733	2.02043269155864
142	Taurochenodeoxycholic acid	0.585770919677459	0.38957853418469	0.611818297718302	0.296078507482288	0.721259151885194	1.5036016317053	0.588422386104015
143	Hydroxyisocaproic acid	0.817372065981625	0.608507474613633	1.0115002050942	0.318816755790638	0.721259151885194	1.34324079831659	0.425717955098073
144	Sph(d18:0)	0.0147802955649816	0.0212536393782801	0.941072496527642	0.26069354058557	0.716398005699654	0.695424218973346	-0.524035
145	3-Phenylpropanoic acid	0.318952848368275	0.231779280541589	1.64886028293941	0.0411531670491166	0.289169401944856	1.37610595573078	0.460591557192819
148	gamma-Glutamylalanine	0.00913728281355814	0.0089064496470302	0.15162218420318	0.83719017060071	0.923152528434623	1.02591752894543	0.0369147608050102
149	3-Ureidopropionic acid	0.0429075768254742	0.0613356758095329	1.47631143627782	0.079442294733816	0.409647401511451	0.699553339213481	-0.515494
150	Pi-Methylimidazoleacetic acid (hydrochloride)	0.137162474202972	0.0977435241028117	2.09792264848174	0.00366846672968525	0.0734774652966193	1.40328963439764	0.488812807236013
151	Glyceric acid	0.0316342264523283	0.027039812522937	1.00834375441649	0.202976213446657	0.658729226023015	1.16991293580508	0.226401169333527
152	Methylguanidine	0.017546132742666	0.00913010697471433	2.16330157496335	0.000829002560453978	0.0346582998165699	1.9217882979093	0.942449419161488
154	1-Myristoyl-sn-glycero-3-phosphocholine (LPC(14:0/0:0))	0.582281834061967	0.447000610746839	1.91880187677954	0.00578205435791476	0.0970825583479761	1.30264214424473	0.381440807903324
155	Deoxycytidine	0.0734176447754017	0.0705280308241068	0.525739282715429	0.703396426257748	0.855015973533764	1.04097114179327	0.0579300742388497
156	Arachidonoylcarnitine (Car(20:4))	0.108548604137858	0.188001733435798	1.86103306099717	0.00457999879182653	0.0842672709835175	0.577380868538252	-0.792405
157	Phenylacetylglycine	0.00887255152573924	0.00471356427013262	1.35141345971904	0.00213352759984902	0.054704488459183	1.88234444621026	0.912530647923229
162	Thymidine	0.123446662807646	0.172757556382093	1.95418790021745	0.00707609792911305	0.107631422843373	0.714565923441375	-0.484861
163	2-Ketobutyric acid	0.327918813442037	0.383893265542371	1.39060255076882	0.0784547646719109	0.407643673688342	0.85419266987856	-0.227367
164	2'-O-Methyluridine	0.0187043565596952	0.0210910470716192	1.09800173574301	0.334505196796379	0.721259151885194	0.886838690188331	-0.173256
165	Oleic acid	20.4519553650367	26.4744126193192	1.07362276097857	0.159326965279558	0.58023218770691	0.77251781405387	-0.37236
167	Pelargonic acid	13.7206620140834	11.1400268403626	1.64167017005969	0.0288339167747429	0.235697741362445	1.23165430485057	0.300597383742057
168	Menadione bisulfite (sodium)	3.38179433075364	0.765775409890917	2.41450368220701	0.000499055243352648	0.0267103603254553	4.4161699201537	2.14279568349445
169	2,6-Dihydroxybenzoic acid	1.92603624584259	0.514712011212253	2.92191149134521	2.40056364828971e-05	0.00475997477689444	3.74196872015164	1.9037974988591
170	4-Aminobutyric acid (GABA)	0.0183184074936398	0.0175651429657125	0.422746502720896	0.743151391601541	0.875185473174022	1.04288405334347	0.060578769588457
171	3-Pyridylacetic acid	0.712426475573084	0.464824575717643	2.33488589286356	0.000235130995682959	0.0171769380004183	1.53267816029987	0.616054784220613
172	N1-Methyl-4-pyridone-3-carboxamide	0.216473397759874	0.120282592519251	1.12899951140524	0.000627422891864171	0.0303327204618029	1.7997067840488	0.847761875634366
175	3'-O-Methylinosine	0.0242551371773892	0.0286454891714516	1.80041388907502	0.0109007169979253	0.135648637509551	0.846734961732197	-0.240018
177	Histamine	0.0378244291841085	0.0463288758445102	0.526965793856168	0.352242073154737	0.721259151885194	0.816433131489213	-0.292593
180	N-Acetylglutamine	0.00992943888382945	0.0124065791023096	1.11453259047751	0.148039294289845	0.557759338963913	0.800336563523862	-0.321321
181	Xanthosine	0.00880580634803578	0.011237919704812	0.781750543999977	0.246465222143164	0.711171064009137	0.783579753133955	-0.351848
182	4-Hydroxyisoleucine	0.0440600613641559	0.024994208367683	2.64179555267645	4.47809348877293e-05	0.00642992458181051	1.76281083665465	0.817877670538895
183	Acetylglycine	0.0888776594828005	0.106368668113268	0.869348185675415	0.39026379708219	0.723160130845257	0.835562398771016	-0.259181
184	Cholic acid	0.0313365323487813	0.0709588484804518	0.635001171290032	0.144411884355938	0.550572103549367	0.441615570430431	-1.17914
185	1-O-Hexadecyl-sn-glycero-3-phosphocholine (LPC(O-16:0/0:0))	1.33732992647745	1.04949251497756	1.51332708179814	0.0347977999603866	0.262959346703055	1.27426342483828	0.34966355265124
186	Lauroylcarnitine	0.073668864909157	0.10382053482714	0.927789559429272	0.14266725061117	0.54651925625107	0.709578938615708	-0.494965
188	Lauramine oxide	0.121486178897528	0.136211986433255	0.174744871454983	0.556140578366422	0.781193283064964	0.891890516236302	-0.165061
189	Isodeoxycholic acid	0.0378102206038558	0.0413109546595904	0.0366467212286179	0.696047359916636	0.852094124841984	0.9152589407681	-0.127748
190	2'-Deoxyuridine	0.0591892015012601	0.0671303045579266	1.0288690068323	0.149711667773696	0.561924810356653	0.881706136908494	-0.18163
191	Uracil	0.304187482980128	0.556891721913023	1.34961999180757	0.117285048756524	0.494406704820983	0.546223746934484	-0.872436
192	Butanoic acid	0.361873171293321	0.525886336368641	0.446983027161708	0.361432373849886	0.721259151885194	0.688120504883496	-0.539267
193	4-Phenylbutanoic acid	0.0701850550074139	0.082103439398459	0.227276955051382	0.466344302811569	0.739753255798469	0.854836965681747	-0.226279
194	Sucralose (Xenobiotic)	0.116466040168082	0.092458894459873	1.51065563885882	0.0447706490483027	0.302258903950443	1.25965209565239	0.333025329611341
196	Caprylic acid	0.214765614604003	0.191819164711289	0.754725652514213	0.358186054178093	0.721259151885194	1.11962542912357	0.163016159131233
198	Myristoylcarnitine	0.401425842254932	0.56564363509539	0.923961801703071	0.156704529936651	0.574399350929767	0.709679765400764	-0.49476
199	2-Hydroxybutyric acid	1.81672281155618	2.62326247027883	1.56840531786335	0.0460039044260987	0.307353896529658	0.692543286132964	-0.530024
200	2-Pyrimidinylacetic acid	0.128072396370942	0.112007505171633	0.972286416967951	0.617993657685616	0.813839912116352	1.1434269174614	0.193364158329012
201	Oleamide	0.0788081812282906	0.0774240249675158	0.179948439920539	0.920399749325528	0.962099544878595	1.01787760661313	0.0255640968282056
202	Fructose	0.30994097121362	0.305246656159062	0.184867091958339	0.923657424521807	0.963582776345448	1.01537875996293	0.022017986711944
203	Taurohyodeoxycholic acid	0.585770919677459	0.38957853418469	0.611818297718302	0.296078507482288	0.721259151885194	1.5036016317053	0.588422386104015
204	3-Methyluridine	0.0187043565596952	0.0210910470716192	1.09800173574301	0.334505196796379	0.721259151885194	0.886838690188331	-0.173256
205	2,3-Dihydroxybenzoic acid (Pyrocatechuic acid)	1.92603624584259	0.514712011212253	2.92191149134521	2.40056364828971e-05	0.00475997477689444	3.74196872015164	1.9037974988591
206	Ursocholic acid	0.0313365323487813	0.0709588484804518	0.635001171290032	0.144411884355938	0.550572103549367	0.441615570430431	-1.17914
207	Valproic acid	0.214765614604003	0.191819164711289	0.754725652514213	0.358186054178093	0.721259151885194	1.11962542912357	0.163016159131233
208	Lysine	1.17789173771449	1.16374520085295	0.16476108414423	0.918535388572902	0.961563498373781	1.01215604313657	0.0174317261042848
209	Ornithine	0.668524097859815	0.613369622526827	0.539442522815068	0.598821037391532	0.804611422942348	1.08992045466121	0.124222847063275
210	Thiamine monophosphate	0.00376404456081912	0.0027421125511566	1.47024641844338	0.0346790402717589	0.262807111657917	1.37268054851778	0.456995919227026
212	Argininosuccinic acid	0.00412218586499163	0.00373366179428099	0.661927837258208	0.434861910039273	0.730020780503644	1.10405979226768	0.142818305877119
213	Thiamine	0.258405102030791	0.237562165255237	0.743729308456502	0.502128205833752	0.753874255407396	1.08773676882916	0.121329468121239
214	Turanose	0.00725927143491381	0.00379752907023602	1.62220529188855	0.0703796096710587	0.386419692339515	1.91157758127778	0.934763753064754
216	5-Oxo-L-prolyl-L-proline	0.0046495325131844	0.0038629333663151	1.46139104023724	0.0552512249301817	0.339917637395173	1.2036274178914	0.267388875862843
217	(S)-2-acetamido-4-amino-4-oxobutanoic acid	0.0143570518329511	0.0119018319430063	1.50763352406434	0.0559062986693219	0.342243204438484	1.20628924200089	0.270575875702344
219	Pyroglutamic acid	0.432845663241818	0.480013041363843	0.883642526380453	0.228742474017358	0.693733463227946	0.901737298661699	-0.149221
220	Ribitol	0.036988570879413	0.0343795587257306	0.724643638731556	0.685374956594011	0.846905252316892	1.07588847124235	0.105528532982826
221	LPC(18:2/0:0)	75.4573091399376	68.7359057323971	0.874452001448952	0.300287857195152	0.721259151885194	1.09778591459474	0.134596733699403
222	N-Acetylmethionine	0.172010824744509	0.145233525560838	0.9198419765507	0.206537809738723	0.663393582036442	1.18437409048818	0.244124835400922
224	Pyruvate	33.5735561209279	41.2113446233569	1.11756909613191	0.142437253788273	0.54618651907133	0.814667816053247	-0.295716
225	Telmisartan	1.03334419061134	1.17563108608099	0.196378978513802	0.575808066122779	0.79214509955572	0.878969774485999	-0.186115
226	PG(16:0/18:1)	0.0977012744537276	0.0418092453942507	2.27082605928674	0.0023609760578889	0.0581141913390556	2.33683419857089	1.22455537666025
227	PC(16:0/18:1(9Z))	3.70375856906342	3.33908544893178	0.801812077737495	0.376206150169721	0.721259151885194	1.10921347348218	0.149537045838992
228	Indole-3-carboxaldehyde	0.129879275298512	0.170907411924845	0.674018817226795	0.209096661175642	0.666527091055122	0.759939395464165	-0.396044
229	Salicylic acid	2.66447895647707	0.990060363330084	2.4977351871468	0.00032777514693214	0.0204319717339137	2.69122879287385	1.42826504586997
230	Phenylsulfate	19.0793790327572	11.6389034615222	1.43579915842468	0.0792176398803169	0.409647401511451	1.63927633697049	0.713059073700729
232	Cholesteryl sulfate	38.9942730504385	28.1645873908666	1.8155266075119	0.0127240529482791	0.145494483589232	1.38451426641826	0.469379919710497
234	beta-Guanidinopropionic acid	7.89970967101729	7.79210234343265	0.276043555063673	0.893781024313117	0.949220614476591	1.01380979392235	0.0197870062810501
235	2-Ethyl-2-hydroxybutyric acid	0.817372065981625	0.608507474613633	1.0115002050942	0.318816755790638	0.721259151885194	1.34324079831659	0.425717955098073
237	Acetoin	0.361873171293321	0.525886336368641	0.446983027161708	0.361432373849886	0.721259151885194	0.688120504883496	-0.539267
239	Arabitol	0.036988570879413	0.0343795587257306	0.724643638731556	0.685374956594011	0.846905252316892	1.07588847124235	0.105528532982826
240	N6-Methyllysine	0.168294743200961	0.153788477604986	0.890466487792327	0.701881626105992	0.854469149840308	1.09432608880644	0.130042698463919
241	Cysteine-glutathione disulfide	0.0146907016299601	0.0215761293746038	1.11488636095806	0.094149202107885	0.444368234742097	0.680877527887454	-0.554533
242	5-Aminolevulinic acid	0.05416046807663	0.0336692498738247	2.03771422423855	0.00321122796368385	0.0681269287030054	1.60860334814693	0.685808627982778
243	S1P(d18:0)	0.015466219114835	0.016682702020842	0.368439257487589	0.481724552736385	0.745254837392596	0.927081182383572	-0.109232
244	Glucose	6.88276007667676	5.19761194922195	0.800269089007732	0.198347162111505	0.65135456075103	1.32421584064333	0.405138293479479
245	4-Acetamidobutyric acid	0.00697890524483212	0.00717049795689724	0.259337722407092	0.885528847922435	0.945860384452345	0.973280417452623	-0.0390726
246	Pantothenic acid	0.297137352495003	0.242643376402258	1.22416269533597	0.150331774835267	0.563034278120211	1.22458464311181	0.292292496218995
247	Glycolate	0.243264826573204	0.163198788216473	2.04301049529867	0.00262086384749796	0.0608027349112997	1.49060436803323	0.575897392419019
248	Serotonin	0.1778458822208	0.10303026130812	2.21925056158978	0.000215960948863125	0.0161737660263678	1.72615190879637	0.787559433476012
249	Pseudouridine	0.324706302817429	0.345208164349035	0.549779564295593	0.492671622753843	0.748607735055832	0.940610148748171	-0.0883312
250	Orotic acid	0.0217685206694264	0.0345640324136841	1.85206219569611	0.0193349215358778	0.183898157321597	0.629802692257867	-0.667028
251	3-AMINO-2-PIPERIDONE	0.0574342248567329	0.0364489708722983	1.9498817780417	0.0115132139194102	0.138641342413085	1.57574338814552	0.656032609164178
252	N-Cinnamoylglycine	0.530041295163011	0.426351326578253	1.13552946203872	0.210713800428868	0.667604715036096	1.24320311001947	0.314062017934881
253	1-Methylpseudouridine	0.0257589002131437	0.0194149045681266	1.30483267699231	0.126039889628981	0.513803431796843	1.32675904343265	0.407906382456683
256	12-Methyltridecanoic acid	1.74574066581789	1.83256419441234	0.403117118010235	0.854344903849446	0.930988218263659	0.952621835099049	-0.0700245
257	Indoxyl sulfate	77.7795360549295	51.9637940343302	1.61940698297167	0.0578572703159321	0.34861070222814	1.4968024852755	0.581883859129375
258	11-Dehydrocorticosterone	1.40800429589957	1.43653525038866	0.16950522783646	0.936214960671647	0.970382699278568	0.980139050203348	-0.0289417
259	Docebenone	1.40800429589957	1.43653525038866	0.16950522783646	0.936214960671647	0.970382699278568	0.980139050203348	-0.0289417
260	Taurocholic acid	1.27715091359248	0.885331069826916	0.472721062063384	0.34180238354452	0.721259151885194	1.44256872611753	0.528640052643412
261	Tauroursodeoxycholic acid	0.585770919677459	0.38957853418469	0.611818297718302	0.296078507482288	0.721259151885194	1.5036016317053	0.588422386104015
262	Sucrose	0.00725927143491381	0.00379752907023602	1.62220529188855	0.0703796096710587	0.386419692339515	1.91157758127778	0.934763753064754
263	Phosphorylcholine	0.17323735176404	0.214180411317878	0.54284776286648	0.398305660130713	0.724449742379972	0.808838449315183	-0.306077
264	L-Azetidine-2-carboxylic acid	0.0645472461078911	0.0689250029300563	0.201565982580562	0.655091942516005	0.832273895109568	0.936485213840213	-0.0946719
265	Glutamate	0.0200924653844475	0.0258678927391585	1.0229400880264	0.149979466323775	0.562625673668648	0.776733752031984	-0.364508
266	myo-Inositol	0.210259868605164	0.178413855202921	1.22010589833515	0.144985602556665	0.551248816035942	1.17849518113951	0.236945859427839
267	1-Methylhistamine	0.0871303781555811	0.101351875505462	0.546951381738179	0.318259325996082	0.721259151885194	0.859681951824225	-0.218125
269	N2-Acetylornithine	0.0367895487128592	0.020151416241563	2.33248744920002	0.000687866042200054	0.0317547028793905	1.82565573912266	0.868414744355505
271	Lysine, N2,N6-diacetyl-	0.00835686756944636	0.00445924690672278	2.09919013997126	0.00349887009174974	0.0715542060284078	1.87405356649965	0.906162190467185
272	N-Acetylmannosamine	0.0118068752238545	0.0108728450940884	0.365750868169725	0.632127434398355	0.820360378691355	1.08590485026536	0.118897696085005
274	2-Hydroxy-2-methylbutyric acid	0.287795742545293	0.272243583869835	0.436422176592486	0.775618332658909	0.890600798916749	1.05712589606113	0.0801472015145818
275	LPG(18:1(9Z))	0.0738068498501561	0.0755390984023719	0.00841673875588803	0.873438396860728	0.939828130977302	0.977068186027471	-0.0334688
276	Indoleacetic acid	0.0327637345681693	0.0176944171704157	2.21343590362694	0.00165845511246611	0.0478579030569025	1.85164248432827	0.888805569506621
277	Benzoic acid	94.6264246591721	104.44403122093	0.0709670873355845	0.670282151549895	0.840324826595341	0.906001267406168	-0.142415
278	10-Undecenoic acid	0.172267571367654	0.215947529440662	1.24090204462045	0.108832186746627	0.478670322907512	0.797728836323592	-0.32603
279	2',4',6'-Trihydroxyacetophenone	0.07413306579586	0.0415658729715362	2.32199393510614	0.00108440884289932	0.0385938326652373	1.78350797171096	0.834717664205158
280	13(S)-HODE	0.251958569895856	0.278078502538317	0.298465852771219	0.611328312040297	0.811531612767463	0.906069932037043	-0.142306
281	Maleic acid	0.353164672666715	0.494294215725925	0.312989204114776	0.450152729098087	0.733548550123006	0.714482713798409	-0.485029
282	3',4'-Dihydroxyacetophenone	0.0816161733290678	0.031555951424683	2.68735278402604	0.000308787905163676	0.0197814282631007	2.58639558131744	1.37094294783148
283	alpha-Linolenic acid	2.06224206436288	1.98617915128172	0.170396023871502	0.82328658025801	0.915544632035667	1.03829609883483	0.0542179267436663
284	Docosahexaenoic acid (DHA)	3.09013395693997	3.99522956688055	0.850613876744145	0.326756770912885	0.721259151885194	0.773455919168301	-0.370609
285	Eicosapentaenoic acid	0.600386598202781	0.420645757561929	1.92737067072552	0.0261579127723116	0.221890121642065	1.42729740502468	0.513285979557308
286	cis-11.14-Eicosadienoic acid	0.276108899933124	0.344245609478961	0.760356704753647	0.231566066069264	0.696001948254955	0.802069488557989	-0.318201
287	cis-11-Eicosenoic acid	0.397993465401532	0.57264550933966	1.64625826172616	0.0412337495693012	0.28954019090484	0.69500844573194	-0.524898
288	21-Deoxycortisol	0.162241682374526	0.177227721769817	0.538567253948832	0.69475426691589	0.851468073840874	0.915441900140462	-0.12746
290	N-Acetylalanine	0.0295877381989501	0.0309159604893277	0.0196518899763553	0.769401295635506	0.887328143529122	0.957037650800593	-0.0633524
291	2-Hydroxyhexanoic acid	0.817372065981625	0.608507474613633	1.0115002050942	0.318816755790638	0.721259151885194	1.34324079831659	0.425717955098073
293	trans-Vaccenic acid	20.4519553650367	26.4744126193192	1.07362276097857	0.159326965279558	0.58023218770691	0.77251781405387	-0.37236
294	Allocholic acid	0.0313365323487813	0.0709588484804518	0.635001171290032	0.144411884355938	0.550572103549367	0.441615570430431	-1.17914
295	omega-Muricholic acid	0.0313365323487813	0.0709588484804518	0.635001171290032	0.144411884355938	0.550572103549367	0.441615570430431	-1.17914
296	Xylitol	0.036988570879413	0.0343795587257306	0.724643638731556	0.685374956594011	0.846905252316892	1.07588847124235	0.105528532982826
298	4-Hydroxyproline	0.05416046807663	0.0336692498738247	2.03771422423855	0.00321122796368385	0.0681269287030054	1.60860334814693	0.685808627982778
299	Myristic acid	1.74574066581789	1.83256419441234	0.403117118010235	0.854344903849446	0.930988218263659	0.952621835099049	-0.0700245
301	Fumaric acid	0.0592191010422886	0.0760612411638337	0.900180304863893	0.152894200292345	0.567223316123776	0.778571321426801	-0.361099
302	Phenyl glucuronide	0.0117942050342981	0.00788890502434702	1.30098735050173	0.128248729341361	0.518157483895337	1.49503701691152	0.580181205796982
303	Palmitoyl sphingomyelin	40.3144971078479	32.0308201644883	1.84128556532908	0.0106296229129509	0.133479342007019	1.25861582378535	0.331837986234226
304	SM(d18:1/18:0)	5.40987267819887	4.72946214745693	1.35492833224009	0.0655366397664261	0.372519895931135	1.14386636567285	0.19391851641493
306	Isocaproic acid	0.0894260092157364	0.0894846786800377	0.000665584991397742	0.995192212946751	0.998159650450315	0.999344363022064	-0.000946194
307	Heptadecanoic acid	0.460103840831999	0.566930459926971	1.16054415906675	0.0798176986582887	0.41089567661658	0.811570154285355	-0.301212
308	cis-9-Palmitoleic acid	3.80698976722966	4.49563653320662	0.793041817343111	0.594662709477148	0.803005589452499	0.846818851815459	-0.239875
309	Arachidonic acid (AA)	3.30563933237108	3.2787955182186	0.353259610538107	0.956047728113242	0.981165953532691	1.00818709614654	0.0117633944286341
310	Caproic acid	0.0512226631553291	0.0515551504298209	0.109666075970242	0.959669434393661	0.982094845612491	0.993550842704952	-0.0093343
312	Gentisic acid	1.92603624584259	0.514712011212253	2.92191149134521	2.40056364828971e-05	0.00475997477689444	3.74196872015164	1.9037974988591
313	Phloroglucinaldehyde	1.92603624584259	0.514712011212253	2.92191149134521	2.40056364828971e-05	0.00475997477689444	3.74196872015164	1.9037974988591
314	Ursodeoxycholic acid	0.0378102206038558	0.0413109546595904	0.0366467212286179	0.696047359916636	0.852094124841984	0.9152589407681	-0.127748
315	N-Acetylgalactosamine	0.0118068752238545	0.0108728450940884	0.365750868169725	0.632127434398355	0.820360378691355	1.08590485026536	0.118897696085005
316	2-Hydroxyphenylacetic acid	0.0816161733290678	0.031555951424683	2.68735278402604	0.000308787905163676	0.0197814282631007	2.58639558131744	1.37094294783148
317	3,4-Dihydroxyphenylglycol	0.0816161733290678	0.031555951424683	2.68735278402604	0.000308787905163676	0.0197814282631007	2.58639558131744	1.37094294783148
318	gamma-Linolenic acid	2.06224206436288	1.98617915128172	0.170396023871502	0.82328658025801	0.915544632035667	1.03829609883483	0.0542179267436663
319	Betaine aldehyde	0.0138249872158279	0.0113353074409225	1.29477250359351	0.111423333638514	0.484004549625256	1.21963936910235	0.286454625394722
320	Choline	8.61586036682002	10.0311965859372	1.16141511886816	0.103801422597964	0.467449497712898	0.858906541508584	-0.219427
321	Dodecanedioic acid	0.0199172910303097	0.0123314443767584	1.76837765729782	0.0157079699919678	0.163356611005379	1.61516286509378	0.691679646539257
322	Homovanillic acid sulfate	0.0161929079531643	0.0099193414289686	1.91485875720344	0.00450782569961013	0.0833507380691677	1.63245796801331	0.707045846216172
323	Lactate	109.814851024291	120.13893107632	0.414787226569764	0.497606379943816	0.751633994344675	0.914065491014973	-0.129631
324	Xanthine	1.11399771822565	1.07679487430347	1.10714535282997	0.95991556077377	0.982094845612491	1.03454961089617	0.0490028299999886
325	N-Tigloylglycine	0.0342694617312743	0.0904142618643289	1.95916627825573	0.0171798862823902	0.172711362819587	0.379027169216924	-1.39963
326	Formylmethionine	0.0534852063939564	0.0489137482409874	0.811495286770115	0.388117986002741	0.722866689101957	1.09345957562783	0.1288998860291
327	Car(18:0)	0.271718024439415	0.362546519685916	1.75860890052185	0.014024148988437	0.153770235124846	0.749470784259113	-0.416056
328	2-Methyl-3-hydroxybutyric acid	0.0759445881367719	0.0938363505749057	0.353738449847222	0.426753111817015	0.729784335996397	0.80933015480124	-0.3052
329	Formylanthranilic acid	0.0694345759081984	0.0425007944069213	1.66472709175261	0.0214621689021411	0.195246443935137	1.63372418979752	0.70816444395016
330	Coixol	0.0694345759081984	0.0425007944069213	1.66472709175261	0.0214621689021411	0.195246443935137	1.63372418979752	0.70816444395016
331	2-Ketocaproic acid	16.4386314483161	13.2033352423858	1.14198801625382	0.175430602013649	0.610167914120309	1.24503628413102	0.31618778741231
332	3-Methyl-2-oxovaleric acid	16.4386314483161	13.2033352423858	1.14198801625382	0.175430602013649	0.610167914120309	1.24503628413102	0.31618778741231
333	Capric acid	0.35962903897489	0.432471579093375	0.686289305049358	0.327283003533756	0.721259151885194	0.831566873663258	-0.266096
334	Dodecanoic acid	0.207427555887738	0.238744080483684	0.800778944181926	0.254964399553331	0.713861194501774	0.868828058343898	-0.202857
335	Pentadecanoic acid	0.238204614371088	0.279498040510019	0.608602276805723	0.387398793394926	0.722866689101957	0.852258620262308	-0.230637
336	Palmitic acid	33.1809357456747	41.9937874823543	1.09198419621891	0.136109684956711	0.535488216326288	0.790139154740859	-0.339821
337	3-Methoxy-4-hydroxyphenylglycol sulfate	0.131726327875324	0.118116194444598	0.967088759174354	0.277533754101743	0.721259151885194	1.11522665028893	0.157336942449068
338	Nonadecanoic acid	0.120654384144213	0.113422388432004	0.543539531035084	0.592351979719312	0.801870495302735	1.06376162424533	0.0891748970341211
339	Pristanic acid	0.120654384144213	0.113422388432004	0.543539531035084	0.592351979719312	0.801870495302735	1.06376162424533	0.0891748970341211
342	Stearic acid	10.4590385092464	14.3521709342473	1.4015066980027	0.0394239005502912	0.282896424274405	0.728742610240866	-0.456519
344	3-Methylhistamine	0.0871303781555811	0.101351875505462	0.546951381738179	0.318259325996082	0.721259151885194	0.859681951824225	-0.218125
345	p-Toluquinone	94.6264246591721	104.44403122093	0.0709670873355845	0.670282151549895	0.840324826595341	0.906001267406168	-0.142415
346	3,4-Dihydroxyphenylacetic acid	0.07413306579586	0.0415658729715362	2.32199393510614	0.00108440884289932	0.0385938326652373	1.78350797171096	0.834717664205158
347	Ketoleucine	16.4386314483161	13.2033352423858	1.14198801625382	0.175430602013649	0.610167914120309	1.24503628413102	0.31618778741231
349	1-Methylnicotinamide	0.345180716552748	0.161902488140646	2.68171716702521	3.42335127706429e-05	0.00565486623514198	2.13202848527495	1.09222671356162
350	Pipecolamide	0.0178234956888603	0.0159660616179227	0.770508738325378	0.643389345531222	0.826163464496935	1.11633639625019	0.158771833683189
351	Acetylleucine	0.293642782768429	0.232099890915858	0.982164661050728	0.253335991444704	0.713861194501774	1.26515691847043	0.339316334689654
352	Allantoin	0.0664919754807113	0.0963517279721497	1.70527562905539	0.0428122751454254	0.295933455686506	0.690096346792355	-0.53513
354	Allopurinol-1-ribonucleoside	0.0064095131620592	0.0194522774332802	1.02807678528903	0.22561761062039	0.690671650150735	0.329499370140248	-1.60165
355	12-Hydroxydodecanoic acid	0.08077043256964	0.0872784767604435	0.211200164255095	0.731688389296632	0.86993197616705	0.925433572716142	-0.111799
356	alpha-Ketoisovaleric acid	8.79447433980255	6.9034450056868	1.56175512993185	0.0479858878244895	0.314567438446433	1.27392545787762	0.349280862604764
357	Undecanoic acid	4.23882402238081	3.56909984022018	1.31959585007668	0.0709811208751302	0.38859503986858	1.18764512402077	0.24810381400158
359	Trehalose	0.00725927143491381	0.00379752907023602	1.62220529188855	0.0703796096710587	0.386419692339515	1.91157758127778	0.934763753064754
361	Galactose	6.88276007667676	5.19761194922195	0.800269089007732	0.198347162111505	0.65135456075103	1.32421584064333	0.405138293479479
362	2-Hydroxy-6-methoxybenzoic acid	0.07413306579586	0.0415658729715362	2.32199393510614	0.00108440884289932	0.0385938326652373	1.78350797171096	0.834717664205158
363	sn-Glycerol 3-phosphate	0.0307233996622239	0.0294218014914278	0.210416541647354	0.766531182581883	0.886884450572971	1.04423924113469	0.0624522793957537
365	Glycerophosphoethanolamine	0.00913852742813629	0.0124064234866879	1.40753293716415	0.0365541572820597	0.271001826506802	0.736596444409777	-0.441054
366	(-)-Camphoric acid	0.00627856128064622	0.00658784320577455	0.0942838860360175	0.694251124133461	0.851266883191965	0.953052628080579	-0.0693722
367	Hexadecanedioic acid	0.0598929977533975	0.0770192865190709	0.627262783030013	0.198502986167869	0.651688700168194	0.777636361751641	-0.362832
368	Ampicillin	0.000752302179025397	0.000589286696296794	0.0652654702124447	0.74841593981289	0.877711928513736	1.27663187333606	0.35234257274798
369	2-Hydroxyethanesulfonic acid	1.09553601863436	1.15270994709179	0.251084519388867	0.721809500650553	0.863881012843515	0.95040042067679	-0.0733926
370	3-Hydroxyoctanoic acid	0.113999915509821	0.128638565338696	0.669660676479809	0.425669714890686	0.729442603627965	0.886203256462538	-0.17429
371	16-Hydroxypalmitic acid	0.360956139800958	0.330537251114118	0.138881900086872	0.726421004591772	0.86705757699941	1.09202862486546	0.12701067348321
372	2-Hydroxypalmitic acid	0.360956139800958	0.330537251114118	0.138881900086872	0.726421004591772	0.86705757699941	1.09202862486546	0.12701067348321
373	Alfuzosin	0.0251921399840993	0.0433275011809857	0.248693855531841	0.281402448872473	0.721259151885194	0.581435330850672	-0.782309
374	3-Hydroxybutyric acid	4.14357259109197	6.68047169377605	1.47182678845166	0.0942735107039309	0.444368234742097	0.620251500347256	-0.689075
375	2-Methylguanosine	0.0618777250311406	0.066878711682082	0.870051903059944	0.248364065401486	0.711446402035273	0.925223041455788	-0.112127
377	3-Phenylbutyric acid	0.0701850550074139	0.082103439398459	0.227276955051382	0.466344302811569	0.739753255798469	0.854836965681747	-0.226279
378	N-Acetylglucosamine	0.0118068752238545	0.0108728450940884	0.365750868169725	0.632127434398355	0.820360378691355	1.08590485026536	0.118897696085005
379	3-Hydroxyvaleric acid	0.0759445881367719	0.0938363505749057	0.353738449847222	0.426753111817015	0.729784335996397	0.80933015480124	-0.3052
380	N,N-Dimethylarginine (ADMA)	1.72661963713449	1.68622236079332	0.308019005358386	0.726484984331658	0.867084233764338	1.02395726523408	0.0341555058443671
381	Homocarnosine	0.0175189420414745	0.0102992258587647	2.00200295009166	0.0174344733389988	0.174177415987502	1.70099600510904	0.766379752749598
385	3-Succinoylpyridine	0.0470788963846473	0.0305171384640689	1.80036342383722	0.00255320903825829	0.059675374574623	1.54270350216743	0.625460811710302
386	4-Hydroxybenzoic acid	0.0541910132059028	0.0535574742996959	0.511353374736504	0.958706022310806	0.982094845612491	1.01182914083405	0.0169656946940363
387	PC(14:0/16:0)	0.282033317952518	0.208588918749494	1.95733257918408	0.00583266191575971	0.0972975289821332	1.35210115495746	0.435203088229853
388	1-oleoyl-2-myristoyl-sn-glycero-3-phosphocholine	1.55794703461712	1.10222526462976	1.91212256707143	0.00923944072629121	0.122447584927679	1.41345610975487	0.499227085700338
389	3-Methyl-1H-pyrazole-4-carbaldehyde	0.265089913210479	0.160200025210708	1.03531707656199	0.00930885930661704	0.123132433776218	1.65474	0.726607401275456
390	N-Lactoyl-Phenylalanine	0.0353063597956283	0.0366944697421559	0.252861130488679	0.905829784186427	0.954566791859159	0.962171140330366	-0.0556346
394	Stachyose	0.00057178849699477	0.000535329170345282	0.377713387507234	0.859132742615984	0.933177363379841	1.06810637019083	0.0950553287719223
395	Glu-Arg	0.0521270250926775	0.0517473841277497	0.0638719409662772	0.939921707131966	0.972767805462422	1.00733642813694	0.0105455921286641
396	N-Acetyltyrosine	0.00410324037956133	0.0034156581156939	0.725066853688512	0.434906682556213	0.730020780503644	1.20130301118493	0.264600095753366
397	2-Methylhippuric acid	0.258407065122884	0.206928472008795	1.29979538496494	0.306284800828455	0.721259151885194	1.24877481873012	0.320513351093212
399	Indole-3-pyruvic acid	1.80345901666958	0.905853907842038	2.43303040939084	0.000369029194659795	0.0218272381614117	1.99089389697049	0.993416335878399
400	(20S)-Protopanaxatriol	0.129335125551076	0.0858342311938122	2.14052772000828	0.00171934716731861	0.0487031401681272	1.50680123480153	0.591489120665869
401	Taurodeoxycholic acid	0.585770919677459	0.38957853418469	0.611818297718302	0.296078507482288	0.721259151885194	1.5036016317053	0.588422386104015
402	Hyodeoxycholic acid	0.0378102206038558	0.0413109546595904	0.0366467212286179	0.696047359916636	0.852094124841984	0.9152589407681	-0.127748
403	Deoxycholic acid	0.0378102206038558	0.0413109546595904	0.0366467212286179	0.696047359916636	0.852094124841984	0.9152589407681	-0.127748
404	4-Isopropylbenzoic acid	0.0701850550074139	0.082103439398459	0.227276955051382	0.466344302811569	0.739753255798469	0.854836965681747	-0.226279
405	Mannose	6.88276007667676	5.19761194922195	0.800269089007732	0.198347162111505	0.65135456075103	1.32421584064333	0.405138293479479
406	2-Hydroxyoctanoic acid	0.113999915509821	0.128638565338696	0.669660676479809	0.425669714890686	0.729442603627965	0.886203256462538	-0.17429
407	N-Lactoylphenylalanine	0.0353063597956283	0.0366944697421559	0.252861130488679	0.905829784186427	0.954566791859159	0.962171140330366	-0.0556346
409	LPE(18:1(9Z)/0:0)	0.252192984484469	0.191093702060899	1.67784992451429	0.0202435136812133	0.188915264384967	1.31973467343313	0.400247911554739
410	Isovalerylglycine	0.222197119424555	0.267543408416541	0.513311695856455	0.323658771364046	0.721259151885194	0.830508666760399	-0.267933
411	Hydroxyphenyllactic acid	0.213754850486765	0.185081931972979	1.02063	0.272830217631128	0.721259151885194	1.15492013838483	0.207793094117861
412	Phenylpyruvic acid	0.0520414386511573	0.0319262374640634	2.11996428146428	0.0016183044257707	0.0473104803422859	1.63005235771161	0.704918304945774
413	Phenylacetic acid	0.0258792427412374	0.0284002999617924	0.25214514957774	0.59540342757219	0.803047280689881	0.911231317135855	-0.134111
414	cis-鈥?,鈥?0-鈥婨poxystearic acid	23.0860116723933	27.1947610225661	0.718511019249374	0.308485269634654	0.721259151885194	0.848913937991094	-0.23631
417	3-Hydroxyisovaleric acid	0.0759445881367719	0.0938363505749057	0.353738449847222	0.426753111817015	0.729784335996397	0.80933015480124	-0.3052
418	sn-Glycerol 1-phosphate	0.0307233996622239	0.0294218014914278	0.210416541647354	0.766531182581883	0.886884450572971	1.04423924113469	0.0624522793957537
419	2,4-Dihydroxybutanoic acid	1.53561929566591	1.7595882151048	0.487125458060338	0.490129979732486	0.747943981678686	0.872715151467671	-0.196417
420	C75 trans (Drug)	0.0118024139859089	0.0100883603457773	0.709817878447964	0.397487536531131	0.724420040977557	1.16990408563758	0.226390255580307
421	Palmitoylcarnitine (Car(16:0))	1.40923599179433	1.75039946224778	1.00015165931403	0.198988389984198	0.652666312003557	0.805093935520665	-0.312771
422	3-(2,3,4-Trimethoxyphenyl)propanoic acid	0.0103666981782418	0.0167951877281644	1.75997473843086	0.0151736779853789	0.160444883522391	0.617242173533881	-0.696091
423	PC(P-18:0/18:1(9Z))	0.183537994062709	0.295501301505368	0.405954586861589	0.367234464551806	0.721259151885194	0.621107227371636	-0.687086
424	1-Methylguanine	0.2448570399746	0.290563365498462	1.49079551285568	0.0501521742235889	0.322772261927394	0.842697562903524	-0.246913
425	Tagatose	0.30994097121362	0.305246656159062	0.184867091958339	0.923657424521807	0.963582776345448	1.01537875996293	0.022017986711944
426	Theanine	0.035594311396661	0.0234066941000034	2.08153304910767	0.00255669712394639	0.059675374574623	1.52068939101724	0.604725504935638
428	2,4-Dihydroxybenzoic acid	1.92603624584259	0.514712011212253	2.92191149134521	2.40056364828971e-05	0.00475997477689444	3.74196872015164	1.9037974988591
432	3-Hydroxyacetophenone	0.0258792427412374	0.0284002999617924	0.25214514957774	0.59540342757219	0.803047280689881	0.911231317135855	-0.134111
434	Methylmalonic acid	0.0381383000526539	0.0721283181468382	1.51194236837709	0.063412425966333	0.366735196838626	0.528756264287381	-0.919325
435	Succinate	0.0381383000526539	0.0721283181468382	1.51194236837709	0.063412425966333	0.366735196838626	0.528756264287381	-0.919325
439	Glycolithocholic acid 3-sulfate	0.0238076794523199	0.0231518524357017	0.102206889482807	0.926791447275918	0.965404071875342	1.02832719405238	0.0402993755547165
440	PC(16:0/18:0)	0.605578476428826	0.450151512277778	1.92937668009226	0.0119609765624711	0.141252145224418	1.34527700099147	0.427903263347654
441	2,2-Dimethylsuccinic acid	0.130502850104955	0.0912002106838633	2.00839671163219	0.00672134032183267	0.104979974118947	1.43094899810407	0.516972252432446
442	4'-Hydroxy-3'-methylacetophenone	0.318952848368275	0.231779280541589	1.64886028293941	0.0411531670491166	0.289169401944856	1.37610595573078	0.460591557192819
443	4鈥?Hydroxy-2鈥?methylacetophenone	0.318952848368275	0.231779280541589	1.64886028293941	0.0411531670491166	0.289169401944856	1.37610595573078	0.460591557192819
445	3-Hydroxybenzoic acid	0.0541910132059028	0.0535574742996959	0.511353374736504	0.958706022310806	0.982094845612491	1.01182914083405	0.0169656946940363
446	4'-Hydroxyacetophenone	0.0258792427412374	0.0284002999617924	0.25214514957774	0.59540342757219	0.803047280689881	0.911231317135855	-0.134111
447	PC(18:0/18:0)	0.183537994062709	0.295501301505368	0.405954586861589	0.367234464551806	0.721259151885194	0.621107227371636	-0.687086
450	Xanthurenic acid	0.0325465157568939	0.033576893199675	0.143463373230575	0.896964083622225	0.950887296724499	0.96931290108785	-0.0449656
451	Allopurinol	0.0245462409394131	0.0220574371942959	0.291260602607101	0.559564426017945	0.782928161311501	1.11283286100712	0.154236927178297
453	PE(18:0/18:2)	1.78848849778698	0.905141432612345	2.28054464611234	0.00143996456828889	0.0448346678267241	1.9759215889888	0.982525697215338
454	PC(18:0/14:0)	5.75715105135316	4.94516360698744	1.4553519235923	0.0637540653315331	0.367689651025629	1.1641982973462	0.219336812741421
455	4-Allylcatechol	0.318952848368275	0.231779280541589	1.64886028293941	0.0411531670491166	0.289169401944856	1.37610595573078	0.460591557192819
456	2'-Hydroxy-4'-methylacetophenone	0.318952848368275	0.231779280541589	1.64886028293941	0.0411531670491166	0.289169401944856	1.37610595573078	0.460591557192819
457	PC(17:0/17:0)	0.605578476428826	0.450151512277778	1.92937668009226	0.0119609765624711	0.141252145224418	1.34527700099147	0.427903263347654
458	PC(18:0/16:0)	0.605578476428826	0.450151512277778	1.92937668009226	0.0119609765624711	0.141252145224418	1.34527700099147	0.427903263347654
459	Kynurenine	0.0141967373142049	0.0122955067224919	1.19510598324862	0.168894192843452	0.599655029843226	1.15462807955976	0.207428215984943
460	Crotonoside	0.113376144594805	0.0168488946757805	2.82914	1.55659047329054e-05	0.00376839693650106	6.729	2.75039125994619
461	LPC(18:0/0:0)	54.3053746604176	50.9717866154215	0.661315055691957	0.375022951842598	0.721259151885194	1.06540065134753	0.091396068023686
462	PC(10:0/10:0)	0.441726564510995	0.411107569875536	0.67432377078497	0.467148458414133	0.740001778274826	1.07447927715057	0.103637658623865
463	Hippuric acid	4.48059390213769	2.54160442984083	2.19155294227846	0.0005952269986247	0.0294361665353118	1.76289978469163	0.817950464313343
464	4-Ethoxybenzoic acid	0.568104727130085	0.526389092816911	0.781644958984175	0.707716221055608	0.857214016078757	1.07924866772968	0.11002731187653
466	2,6-Dimethyl-4-hydroxybenzaldehyde	0.318952848368275	0.231779280541589	1.64886028293941	0.0411531670491166	0.289169401944856	1.37610595573078	0.460591557192819
467	2'-Hydroxy-5'-methylacetophenone	0.318952848368275	0.231779280541589	1.64886028293941	0.0411531670491166	0.289169401944856	1.37610595573078	0.460591557192819
468	6-Hydroxynorleucine	0.0440600613641559	0.024994208367683	2.64179555267645	4.47809348877293e-05	0.00642992458181051	1.76281083665465	0.817877670538895
469	4-Hydroxyphenylacetaldehyde	0.0258792427412374	0.0284002999617924	0.25214514957774	0.59540342757219	0.803047280689881	0.911231317135855	-0.134111
470	PC(16:0/16:0)	5.75715105135316	4.94516360698744	1.4553519235923	0.0637540653315331	0.367689651025629	1.1641982973462	0.219336812741421
473	Lumichrome	0.083021901838789	0.0806827447904502	0.383426532959154	0.954360284407614	0.980395529103256	1.02899203608422	0.0412318164920743
475	Isomaltose	0.00725927143491381	0.00379752907023602	1.62220529188855	0.0703796096710587	0.386419692339515	1.91157758127778	0.934763753064754
476	4-(Methylamino)butanoic acid	1.50249708006887	1.01581169119958	1.62868817571879	0.0430366593596698	0.296242486525411	1.47910985184131	0.564729203769889
477	Tyramine	0.252125702246742	0.191388957449701	1.65104962879955	0.0301457074146819	0.242049220352363	1.31734717408137	0.397635604000259
478	3-Methyladenine	0.0229721879219342	0.0168092889008253	1.22641294372898	0.17017524804668	0.600648408882505	1.36663651017422	0.450629574544606
479	LPC(13:0)	0.875810502713706	0.700080961511528	1.73088623046701	0.0217269948012749	0.196847707468469	1.25101316970935	0.323096977173084
481	2-Linoleoyl-1-palmitoyl-sn-glycero-3-phosphoethanolamine	0.913969668093753	0.333380675907888	2.43711640440967	0.00236638974084606	0.0581141913390556	2.74151963248848	1.45497580505632
482	Azetidine-2-carboxylic acid	0.0285131104908867	0.0220307519084191	1.49590260947829	0.0389528049411166	0.281400901760599	1.29424136813008	0.372106696257599
483	Arecaidine	0.0297949599543993	0.0260119460229308	0.486209890591963	0.797703048187373	0.90223326074297	1.14543371449924	0.19589397323866
484	5-Methylcytosine	0.0235986786496507	0.0187791042827086	1.00690892348157	0.14175834159428	0.54534528307334	1.25664559365485	0.32957783005298
485	(2R)-6-Oxo-2-piperidinecarboxylic acid	0.0210916983131519	0.0150521806423568	1.33561504039046	0.0599631921122913	0.35594473454031	1.40123871844853	0.48670275775586
487	PC(8:0/8:0)	0.0471170110423469	0.0370105563466613	1.58415945426868	0.0378506889114759	0.276780273729702	1.27306951565448	0.348311199405633
489	4-Oxohexanoic acid	0.918220972221104	0.689423538694587	0.958780356734106	0.260368743550859	0.716005447197052	1.33186774266475	0.413450826797204
490	Norepinephrine	0.0324774443165538	0.0261537682321846	1.14920036583541	0.167319071598418	0.597479748711147	1.24178833536451	0.312419285036947
494	Protoporphyrin IX	0.790269983617191	1.34643275596948	0.591264737486943	0.313801275388052	0.721259151885194	0.58693609473885	-0.768725
495	Polygalacic acid	0.0731878277284648	0.0691712424260417	0.476181496279727	0.551414047879259	0.777754926959296	1.05806727133343	0.0814313561228326
496	2-Aminonicotinic acid	0.128072396370942	0.112007505171633	0.972286416967951	0.617993657685616	0.813839912116352	1.1434269174614	0.193364158329012
497	Melibiose	0.00725927143491381	0.00379752907023602	1.62220529188855	0.0703796096710587	0.386419692339515	1.91157758127778	0.934763753064754
498	5-Hydroxyvalproic acid	0.113999915509821	0.128638565338696	0.669660676479809	0.425669714890686	0.729442603627965	0.886203256462538	-0.17429
499	Ethyl 3-hydroxybenzoate	0.568104727130085	0.526389092816911	0.781644958984175	0.707716221055608	0.857214016078757	1.07924866772968	0.11002731187653
500	5-Hydroxyhexanoic acid	0.0203173005460029	0.0273517066845022	1.2253641057532	0.121939163004141	0.503624950157947	0.742816555484448	-0.428922
501	Sulfatide(d18:1/17:0)	0.867964154846499	0.573571925412372	1.78539572996129	0.0241004228721945	0.210209804859275	1.51326122564746	0.597661053262451
502	Octadecanedioic acid	0.0284040507450165	0.021573945227307	1.84226753690853	0.0110111609427228	0.136005235519541	1.31659047270892	0.3968066630807
503	4-Chromanone	0.0417262362443852	0.042197557880446	0.158839320491623	0.965449250322595	0.98421649080529	0.988830594476671	-0.0162047
504	3-(2,5-Dimethoxyphenyl)propionic acid	0.181993901999387	0.306062703845328	0.373087582881751	0.312636181923247	0.721259151885194	0.594629465507696	-0.749937
505	3-Hydroxycinnamic acid	0.0520414386511573	0.0319262374640634	2.11996428146428	0.0016183044257707	0.0473104803422859	1.63005235771161	0.704918304945774
506	4-Methylbenzoic-acid	0.0258792427412374	0.0284002999617924	0.25214514957774	0.59540342757219	0.803047280689881	0.911231317135855	-0.134111
507	Ethyl 4-hydroxybenzoate	0.568104727130085	0.526389092816911	0.781644958984175	0.707716221055608	0.857214016078757	1.07924866772968	0.11002731187653
508	2-Phenyllactic acid	0.568104727130085	0.526389092816911	0.781644958984175	0.707716221055608	0.857214016078757	1.07924866772968	0.11002731187653
509	Isoxanthopterin	0.0195008086797914	0.0212442722338756	0.50558793488488	0.473069909280669	0.742164482905614	0.917932535655231	-0.12354
510	PC(18:0/18:1(9Z))	8.20315658741314	6.73687409778901	1.69053214081765	0.0200244771100538	0.18754368575408	1.21765027345625	0.284099830124215
511	Hydrocortisone acetate	0.129337715991667	0.21797533402507	0.529941073814839	0.304679702422856	0.721259151885194	0.593359411835064	-0.753022
513	4-Nitroaniline	0.295938665045727	0.111026406874236	2.96794062845225	7.2076144893639e-06	0.00254343277404333	2.66547998244191	1.41439534759507
514	Mesaconic acid	0.0517249621288026	0.0557424656097436	0.716264923215081	0.329103931882305	0.721259151885194	0.927927416970255	-0.107916
515	Itaconic acid	0.0517249621288026	0.0557424656097436	0.716264923215081	0.329103931882305	0.721259151885194	0.927927416970255	-0.107916
517	Flurandrenolide	1.14230147890504	1.50824686833524	0.285133643454838	0.441444398050138	0.731749767161309	0.757370363490881	-0.400929
518	Nipecotic acid	0.387474278201444	0.209151241887541	2.75738960942362	1.09554252055315e-05	0.00319735955854068	1.85260328700216	0.88955397842415
520	3-hydroxybenzaldehyde	94.6264246591721	104.44403122093	0.0709670873355845	0.670282151549895	0.840324826595341	0.906001267406168	-0.142415
521	4-Hydroxybenzaldehyde	94.6264246591721	104.44403122093	0.0709670873355845	0.670282151549895	0.840324826595341	0.906001267406168	-0.142415
522	Propionic acid	0.154177487500998	0.146835672152235	0.406915354024638	0.707413662396889	0.857214016078757	1.05000021616785	0.0703896249049654
523	Ferulate	0.0392435241761165	0.0293178587573543	1.00735511353249	0.281719814413133	0.721259151885194	1.33855355880219	0.420674865891226
524	WAY-100635 Maleate	12.295080124672	19.0184794350016	0.351151408081426	0.358530557420704	0.721259151885194	0.646480711914551	-0.629321
525	o-Tyrosine	0.133275872834464	0.0885123202993477	1.93875975502082	0.00396514927315118	0.0767234273856948	1.50573244926499	0.590465443044483
526	Phthalic acid	0.28536006952577	0.277997003689776	0.404844410891362	0.706429950172512	0.856883428167244	1.02648613380096	0.0377141390571308
528	Homogentisic acid	0.07413306579586	0.0415658729715362	2.32199393510614	0.00108440884289932	0.0385938326652373	1.78350797171096	0.834717664205158
529	3-Hydroxymandelic acid	0.07413306579586	0.0415658729715362	2.32199393510614	0.00108440884289932	0.0385938326652373	1.78350797171096	0.834717664205158
530	Oxypurinol	1.11399771822565	1.07679487430347	1.10714535282997	0.95991556077377	0.982094845612491	1.03454961089617	0.0490028299999886
531	2-Hydroxycinnamic acid	0.0520414386511573	0.0319262374640634	2.11996428146428	0.0016183044257707	0.0473104803422859	1.63005235771161	0.704918304945774
533	4-Methylquinolin-2-ol	0.106032635277057	0.101592379619902	0.435381391588901	0.802031315505286	0.904468204355978	1.04370658186931	0.061716182808533
535	Ribothymidine	0.0257589002131437	0.0194149045681266	1.30483267699231	0.126039889628981	0.513803431796843	1.32675904343265	0.407906382456683
536	Gly-Val	0.0367895487128592	0.020151416241563	2.33248744920002	0.000687866042200054	0.0317547028793905	1.82565573912266	0.868414744355505
537	4-Hydroxycinnamic acid	0.0520414386511573	0.0319262374640634	2.11996428146428	0.0016183044257707	0.0473104803422859	1.63005235771161	0.704918304945774
538	5-Aminopentanoic acid	1.50249708006887	1.01581169119958	1.62868817571879	0.0430366593596698	0.296242486525411	1.47910985184131	0.564729203769889
539	Citric acid	5.19519855445613	6.57300922672762	1.35805606918805	0.0703074491008631	0.386419692339515	0.790383578548933	-0.339375
540	Ala-Gly	0.273779100972915	0.293045411048547	0.157811306857378	0.615476526182845	0.813248981149232	0.934254865119043	-0.0981119
541	Glucono-1,5-lactone	0.215539235336387	0.235485897893586	0.34154759184814	0.677869366205935	0.844093313660739	0.915295723711605	-0.12769
542	PI(18:1/18:1)	0.0235339745918574	0.0300399559975906	0.0423336377308129	0.549566950419498	0.776920501516127	0.783422405603554	-0.352138
543	Citraconic acid	0.153016837368383	0.164401824843668	0.100561670177351	0.736056190853272	0.871665106566643	0.930749020054303	-0.103536
545	Piperonylic acid	0.0679731516422887	0.0822366477401365	0.0425728493482328	0.599686650451031	0.805130861475904	0.826555477517522	-0.274816
546	Vanillic acid	0.07413306579586	0.0415658729715362	2.32199393510614	0.00108440884289932	0.0385938326652373	1.78350797171096	0.834717664205158
547	Terminolic acid	0.0731878277284648	0.0691712424260417	0.476181496279727	0.551414047879259	0.777754926959296	1.05806727133343	0.0814313561228326
549	N-Methylglutamic acid	0.0150527991078536	0.00906343049795486	1.16608674705211	0.24648976462769	0.711171064009137	1.66082799567451	0.73190266773929
550	Isocitric acid	0.11662261038751	0.121847140472488	0.0592633520119429	0.738759654067897	0.87316103513424	0.957122259375816	-0.0632249
552	Butyllactate	0.431883386680047	0.523377982897934	0.36371030640542	0.426771845641669	0.729784335996397	0.825184476214909	-0.277211
554	Galactinol	0.00725927143491381	0.00379752907023602	1.62220529188855	0.0703796096710587	0.386419692339515	1.91157758127778	0.934763753064754
555	Gly-Ala	0.273779100972915	0.293045411048547	0.157811306857378	0.615476526182845	0.813248981149232	0.934254865119043	-0.0981119
556	Isobutyrylglycine	0.00697890524483212	0.00717049795689724	0.259337722407092	0.885528847922435	0.945860384452345	0.973280417452623	-0.0390726
557	Galactono-1,4-lactone	0.215539235336387	0.235485897893586	0.34154759184814	0.677869366205935	0.844093313660739	0.915295723711605	-0.12769
558	Bendamustine	0.0498721268964165	0.0359882778195357	1.29889853544754	0.108582826866289	0.477948087813135	1.38578809318139	0.470706665635737
560	Levulinic acid	0.598786026942509	0.487181125188301	1.30618404117663	0.113410300673862	0.487924008626186	1.22908297547667	0.297582315440321
561	Methyl 尾-D-glucopyranoside	0.0184021671105362	0.0260694041716298	1.45516293405292	0.05631853225827	0.34338516304995	0.705891357906925	-0.502482
562	3,5-Dimethoxycinnamic acid	0.477662093330971	0.796081498221545	0.153737269425786	0.355657336332342	0.721259151885194	0.600016574179997	-0.736926
565	Enoxacin (hydrate)	0.125466314690202	0.137443235880123	0.113039499538877	0.628595268801954	0.819082423034548	0.912859144262529	-0.131536
566	Fenpiclonil	0.018207706683747	0.0199330886889823	0.428716346791116	0.602613041121362	0.806738909217255	0.913441311973446	-0.130616
567	N-(3-Piperidinyl)acetamide	0.0100169689879402	0.011636183522546	0.440065229741339	0.485348784251754	0.746052204668508	0.860846597042025	-0.216172
568	5-Hydroxy-4-oxo-2-phenyl-4H-chromen-7-yl .beta.-D-glucopyranosiduronic acid	0.00563756219880384	0.00420913671289027	0.993519594143069	0.389171333589152	0.722866689101957	1.33936305312657	0.421547076383355
572	4-Chloro-5,6,7,8-tetrahydroquinazolin-2-amine	0.209286844755135	0.151967350226145	1.63391533511231	0.0392268474742243	0.282582798133626	1.3771829570213	0.461720232424048
573	2-Amino-3-methoxybenzoic acid	0.0141389753095202	0.00553791121827582	1.67595413921813	0.00955593260577542	0.125544259855241	2.55312422901611	1.35226373759818
574	S1P(d18:1)	0.029998300577639	0.0308083627784469	0.144035625503369	0.825434332296514	0.916513401867283	0.973706418395766	-0.0384412
575	Tetradecenedioylcarnitine (Car(14:1-O2))	0.00504839615002347	0.00495631207438716	0.591720572076821	0.940508288596732	0.973082448342542	1.0185791520498	0.0265580940325869
576	Dodecenedioylcarnitine (Car(12:1-O2))	0.00570897726836879	0.00454628241828146	1.14510086295143	0.194705518312433	0.645607404246673	1.25574628743078	0.328545009739495
577	Tetraethylammonium cation	0.0342309086677263	0.033299467038095	0.391669589651573	0.728876759494158	0.868210455912788	1.02797166779173	0.0398005025671577
578	p-Phenylenediamine	0.0547512246140996	0.0396638734421781	0.90808510080499	0.483776626138715	0.745485714838834	1.38038017628096	0.465065660408445
579	6-tert-Butyl-2H-1,2,4-triazine-3,5-dione	2.47932594913408	1.89083645487372	1.08755764422127	0.0527248207604243	0.331740939326695	1.31123236107676	0.390923365551259
580	6-Hydroxytropinone	0.0190641265215519	0.0145501614561111	1.88575887827697	0.00638478281932518	0.101784975726149	1.31023470626472	0.389825269193482
581	N-Acetylglycine methyl ester	0.0755200615067778	0.0580066343566906	1.37344353644535	0.119736482323892	0.499481779599966	1.3019211051342	0.380642025554014
582	Heliotrine N-oxide	0.00687684444354881	0.0188989465648542	1.32557260205259	0.0211711858678607	0.193974641464764	0.363874484747074	-1.45849
584	2-Iminobiotin	0.0181970206255026	0.0157994480191806	0.79964546062529	0.277490343159662	0.721259151885194	1.15175040314139	0.203828102921487
585	5-Amino-2-methoxyphenol	0.00325485844149789	0.00203187920269556	1.59759562752076	0.0366128295076786	0.271080764704789	1.60189564280194	0.679780164902635
586	4-Amino-8-(trifluoromethyl)quinoline	0.0333681804073551	0.0233674271399878	2.0240508335054	0.00226590911327226	0.0570870281360635	1.42797836524559	0.513974121811449
588	3,5-Dimethoxy-2,7-phenanthrenediol	0.00996168931323458	0.00675583174554792	1.60928612225466	0.0215541563874928	0.195878453071846	1.47453188421978	0.560257018539649
589	(1Z)-1-(3-Ethyl-5-hydroxy-1,3-benzothiazol-2-ylidene)acetone	0.0199010591331757	0.0151084871260166	1.04047866023647	0.135496080285798	0.534882407870019	1.31721058284561	0.397486008116003
590	6-Acetylcodeine	0.00895147110331188	0.00476755528014664	1.65826114997056	0.0310623909130647	0.246369134784764	1.87758097752703	0.908875130566371
591	7H-[1,2,4]Triazolo[4,3-b][1,2,4]triazole-3,7-diamine	0.26924245943462	0.270288498720885	0.0955838798301324	0.964217593611818	0.983308743063795	0.996129915659695	-0.00559418
592	5-Methyl-1H,2H-[1,2,4]triazolo[4,3-a]quinolin-1-one	0.00137997395122346	0.00119860256758697	0.80631759241736	0.381932443202712	0.721926018406905	1.15131903480036	0.203287665048948
593	2,4-Diamino-6-nitrotoluene	0.0486242249611163	0.03255962200435	2.27945953529165	0.000287670352269487	0.0191474420331205	1.49339033956291	0.578591303683371
594	Nivalenol	0.0436172910776123	0.0504212888476108	0.00866431951977818	0.569452995518791	0.788655371411177	0.865057043849824	-0.209133
595	Cucurbitacin_B	0.00356750602369077	0.00305962294480225	0.822986027116429	0.352888397329027	0.721259151885194	1.16599531643313	0.221561993536468
596	Glycerophospho-N-palmitoylethanolamine	1.28616991864042	1.01857762877094	1.79065459736525	0.0182888028291092	0.17888129432414	1.26271172889627	0.336525316274541
597	N-Oleoyl-D-erythro-sphingosylphosphorylcholine	1.83470685050875	1.49446234015595	1.61331198114185	0.0200864602912702	0.187860632066689	1.22767018024509	0.295923025499594
598	Linoleoylcarnitine	0.461923085413149	0.665690253581532	1.1651573152982	0.0713837921070352	0.389876849860565	0.693900929040076	-0.527198
599	2-Chloro-4-(4,5-dihydro-1H-imidazol-2-yl)pyridine	0.0922763151743675	0.0877671744105756	0.458516907979055	0.680053962440587	0.845011320645405	1.05137616419891	0.0722789329824485
600	2-Methoxy-9-phenyl-1H-phenalen-1-one	0.00775094968961967	0.00725403682641781	0.46158104938282	0.647365183687599	0.82784491888556	1.06850156334914	0.0955890188394669
601	5-(2-Furyl)-4H-1,2,4-triazol-3-amine	0.0302804013286273	0.0277985628584221	0.663274995899095	0.311048252536251	0.721259151885194	1.08927938047895	0.123374026725324
602	1,2-Dipalmitoleoyl-sn-glycero-3-phosphocholine	0.399815558212787	0.255880984891124	2.21568952172964	0.000664070879547602	0.0312098323074065	1.56250593760575	0.643861672103101
603	2-Docosahexaenoyl-1-palmitoyl-sn-glycero-3-phosphoethanolamine	0.467359400576027	0.224940082008376	2.64898646218901	4.9777488908247e-05	0.00666908132950962	2.07770618914695	1.05499165547895
604	Dodemorph	0.025167895109887	0.0235455952749397	0.191029279373561	0.770547084274335	0.887715266411667	1.06890035337837	0.0961273662599428
605	Quinolin-7-ol	0.0213672039917023	0.0161653865617953	0.77998787533961	0.229282359367862	0.693868458880323	1.32178738256719	0.40249012935298
606	Tripropylene glycol	0.336294780489425	0.333029803892968	0.442139934718895	0.943240466264386	0.974264113870637	1.00980385706712	0.014075093059168
607	2-(4-Amino-1-piperidinyl)cyclohexanol	0.0151318222262627	0.0153297994346411	0.149540443936525	0.896837693133065	0.950887296724499	0.987085466497949	-0.0187531
608	1-Isobutyl-1H-pyrazol-5-ylamine	0.0165957089432432	0.0157377967730346	0.364921975834201	0.806970027689127	0.906551339582778	1.05451285097788	0.0765766768566725
609	butalbital	0.0701906207532046	0.0505657591704587	1.49541078117088	0.0523280986382952	0.330142731408881	1.38810574397963	0.473117474619424
610	L-Menthone_1,2-glycerol_ketal	0.0160655913257537	0.01410303497039	1.0696135562233	0.189905693987692	0.638013567223315	1.13915844068204	0.187968419292997
611	Piperidine	1.95275205199696	1.23375219794913	1.97337706401039	0.00446255921971403	0.0828817867568653	1.58277493263479	0.662456121769056
612	Octaethylene glycol	0.869968289127433	1.08354195352644	0.229471478202246	0.49073521447519	0.74808738997638	0.802893036394279	-0.31672
613	beta-Lapachone	0.0818139155001702	0.0744033125729724	0.858166780068968	0.452387036210495	0.734080785565386	1.09960044346049	0.136979393791556
614	Benzoylcarnitine (Car(7:4))	0.00766419776847509	0.00527664026622467	1.90231849728008	0.00881243005948403	0.120153761518309	1.45247683787219	0.538515157672241
615	LPE(P-16:0)	0.135831244382888	0.137841461708132	0.100172055671017	0.894040788939669	0.949351212614062	0.985416453798923	-0.0211945
616	LPC(32:0)	0.246946497647278	0.227307642426418	0.678660775139492	0.485743119051824	0.746052204668508	1.08639768998184	0.119552317081794
617	Oxotetradecadienoylcarnitine (Car(14:3-O))	0.0214212222617488	0.0177499088210645	1.45831718234049	0.0579301260914452	0.348622320110329	1.20683562252035	0.271229186677595
618	Tetradecadienoylcarnitine (Car(14:2))	0.062152786523452	0.0925758537372644	0.992040966979018	0.110826488857419	0.482923293849197	0.671371464743336	-0.574817
619	Tetradecenoylcarnitine (Car(14:1))	0.221577158960373	0.3370017767675	0.899683167597524	0.143739389658922	0.549592758388614	0.657495521494654	-0.604947
620	Oxooctanoylcarnitine (Car(8:1-O))	0.0124063405951265	0.0199116204731667	0.904850422610838	0.100053187106136	0.459137614183327	0.623070362949393	-0.682533
621	L-NG-Monomethylarginine	0.292841537602716	0.272231933443993	0.618124759726983	0.597949303989995	0.804492489700457	1.07570604924261	0.105283896446996
622	Triphenyl(propyl)phosphonium cation	0.00788355581752394	0.00596300346807512	1.89209341754538	0.0100013808210574	0.128615657007051	1.32207801986551	0.402807317202473
623	2-Aminopyridine	0.0295523646618819	0.0185478398505823	1.99197996358475	0.0335466580414574	0.257347612536162	1.59330492930443	0.672022398624889
624	7-Bromo-4H,5H-pyrrolo[1,2-a]quinoxalin-4-one	0.0467415429200547	0.0469073793929582	0.104923515217124	0.971026587971378	0.986376539888958	0.996464597360807	-0.00510955
625	2-Ethylpyrazine	0.00742603323266873	0.00747559588078549	0.0444598547525423	0.944781865520196	0.974868476043785	0.993370073916897	-0.00959681
626	4-Methyl-1H-pyrazole	0.0415199451553639	0.0432453888233415	0.310689276964432	0.602245577906639	0.806506266933571	0.960101094823633	-0.0587418
627	7-Acetyllycopsamine	0.00382115045499895	0.00820522295823659	1.62636461622005	0.0172072701317548	0.172819760802284	0.465697333813847	-1.10254
628	N-(4-Hydroxy-3-methylphenyl)acetamide	0.0608685544087677	0.0576690683665132	0.404831342502911	0.645499443794516	0.826779355263108	1.05548010628367	0.0778993869878976
631	2-(2-Thienyl)-2,3-dihydro-1H-perimidine	0.0190154426241817	0.0167852624671695	0.929659874158021	0.31468186685981	0.721259151885194	1.1328653729052	0.17997642481046
632	N-Methyl-N-[2-oxo-2-(1-pyrrolidinyl)ethyl]amine	0.0197248407359987	0.0190177399721388	0.43852327912804	0.829045950046646	0.918466273610982	1.03718	0.0526678419859865
633	Ethyldiethanolamine	0.0247941530624147	0.0158352442580732	0.742603741964404	0.1299758730466	0.52170766856183	1.56575753795361	0.646860824458961
634	2,2-Diethoxyacetamide	0.331934082436309	0.192637285508408	2.6837025345587	2.23432005411141e-05	0.00475997477689444	1.72310402713716	0.785009802494093
635	(3-Ethyl-2-imino-2,3-dihydro-1H-benzimidazol-1-yl)acetic acid	0.132124409140152	0.0942580304992785	1.94714989700542	0.0112126742760893	0.13694950134567	1.40173106143103	0.487209577909021
636	Methylecgonine	0.0062247093472755	0.00419481214303837	2.40412700550605	0.000336453989288732	0.0207071591833575	1.48390658151543	0.569400270781731
637	Chrysogine	0.193345295765997	0.130447596455814	2.27733920786713	0.00185240239662749	0.0508164961436223	1.48216832673868	0.567709300788804
638	Zolpidem phenyl-4-carboxylic acid	0.012210366644844	0.00907183816477208	1.59224735213701	0.0231487236133719	0.204826360233916	1.34596389651873	0.428639712316771
639	2-Hydroxy-6-methylquinoline-3-carbaldehyde	1.06576429871301	0.630817174363708	2.34104803246694	0.000532763287456854	0.0277742394297	1.68949791163821	0.756594567210177
640	Isopongaflavone	0.0103142530248873	0.00614824012479956	1.39045898445833	0.084484209979186	0.423030604080484	1.67759437099466	0.746393925731864
642	3-Piperidin-4-ylpropanoic acid	5.38628960152954	2.98875548876238	2.50222957766234	6.70318015435567e-05	0.0081139657449817	1.8021847627823	0.849746926071215
644	8-Methylquinolin-2(1H)-one	0.662223682848272	0.374488781469041	2.01688030931684	0.000885643354317341	0.0355908831507805	1.76834051009621	0.822396105570175
646	4(1H)-Quinolinone, 7-chloro-2-methyl-	0.0185327471737191	0.0119881425350407	2.14635019978735	0.00157714938977238	0.047110832561063	1.54592315861685	0.628468610700329
647	1-Methylpiperazine	0.00675924114034712	0.00609641467471963	0.490759128697949	0.541822164123916	0.773895893374959	1.10872397974765	0.148900246822145
648	Isocytosine	0.122825680604471	0.166401991454148	2.05327206664191	0.00310520065017944	0.066995106255685	0.738126265984713	-0.43806
649	2,6-Dimethyl-4-quinolinecarbohydrazide	0.0114006527441092	0.00728993105035446	1.86589538603689	0.00915743325037745	0.122138219265124	1.56389033934071	0.645139353798734
651	2-(4-(Methylamino)phenyl)benzo[d]thiazol-6-ol	0.0105374357727598	0.0155783838956031	1.86066967507542	0.0151660714104922	0.160444883522391	0.67641392350935	-0.564022
652	2-(2,6-Dimethylmorpholin-4-yl)ethanol	0.0543635084692551	0.0295768613345522	2.33572004607401	8.51092008590249e-05	0.00937552149145449	1.83804183460625	0.878169603347364
654	1-O-Hexadecyl-2-O-(2E-butenoyl)-sn-glyceryl-3-phosphocholine	0.577999688331025	0.482023926653746	1.36986527344738	0.0581137315119142	0.348986221058521	1.19910995361486	0.261963954216532
658	1-Docosahexaenoyl-2-stearoyl-sn-glycero-3-phosphocholine	0.574915268315066	0.51789453368184	0.777329766525606	0.385709551422038	0.722540668276789	1.1101010551856	0.150691014574507
659	1-Hexadecyl-2-(9Z-octadecenoyl)-sn-glycero-3-phosphocholine	0.39074918301975	0.36595471101972	0.56850404232916	0.53998868637567	0.772578645570468	1.06775284277921	0.0945777390083941
660	1-O-Hexadecyl-2-O-(5Z,8Z,11Z,14Z,17Z-eicosapentaenoyl)-sn-glyceryl-3-phosphorylcholine	0.836651233701621	0.541687814986183	2.21550815841327	0.000703791131898163	0.0320633071468703	1.54452658995654	0.627164708044369
661	1-O-Hexadecyl-2-O-(4Z,7Z,10Z,13Z,16Z,19Z-docosahexaenoyl)-sn-glyceryl-3-phosphorylcholine	0.652984248397041	0.448125248821339	1.85732657853364	0.00602836519757246	0.0990126174568036	1.45714674661721	0.543146175930947
662	1-(1Z-Octadecenyl)-2-(5Z,8Z,11Z,14Z-eicosatetraenoyl)-sn-glycero-3-phosphocholine	1.22786828500656	0.807264093819357	1.99039229984794	0.00303924867909245	0.0661063089063346	1.52102427744213	0.605043180456128
663	1-(1Z-Octadecenyl)-2-(4Z,7Z,10Z,13Z,16Z,19Z-docosahexaenoyl)-sn-glycero-3-phosphocholine	0.576429129819453	0.42980571392074	1.42570759306927	0.0504747658504024	0.323947171703261	1.34113882424037	0.423458581520546
664	FA 18:2+2O	0.0809500603209223	0.0805910609471887	0.519855610956815	0.981958270344647	0.992002926202268	1.00445458056408	0.00641232974922251
665	2-Cyano-L-phenylalanine	0.0760912662218185	0.0632167028843843	0.921199717167744	0.280094637136291	0.721259151885194	1.20365762132486	0.267425077926958
666	Vasicinone	0.0346447456130848	0.0261171256335449	0.945712454244934	0.230804174492985	0.695395336470177	1.32651449088207	0.407640435694398
668	N-(2,5-Dichlorophenyl)-2-hydroxybenzamide	0.0880723072917218	0.0687295371562505	0.471091689521063	0.480543673101942	0.744994370847195	1.28143314993519	0.357758217784697
670	2-Anilinocyclohexanone	0.0418854556785643	0.00879296575918087	2.72452567056314	0.000959917942666945	0.0366059177360271	4.76351856992403	2.25202761305929
672	Dimethylformamide	0.0462273208625649	0.0402549831581656	1.03313735170745	0.250326302305882	0.711850025541608	1.14836269291018	0.199578367295016
674	1,5-Naphthalenediamine	0.0290933780286907	0.0168025707009989	2.35108021422433	0.00108332681282421	0.0385938326652373	1.73148374414881	0.792008843009596
676	Nadolol	0.0917806571464979	0.112708910641777	0.518588466785433	0.306865278112193	0.721259151885194	0.8143158923628	-0.29634
677	Nalidixic acid	0.0163165872919396	0.0126307436022377	1.24074576181057	0.0899364907855779	0.435355831642553	1.29181525694568	0.36939976434644
678	Harmalol	0.0112161544013249	0.00620049739656746	1.28833060159071	0.000350881440586627	0.021236487188993	1.8089120410782	0.855122258160669
679	1-hexylamine	0.0576592037821021	0.0497803233781431	0.918269288829306	0.226578470897401	0.691695566581217	1.15827298557523	0.2119753124997
680	LPI(18:2)	0.011085284900093	0.0116190780517175	0.227902203819853	0.808623802520681	0.907674550813057	0.954058906459823	-0.0678497
681	LPC(O-18:1)	0.391383247612324	0.355415501984071	0.792375922882129	0.297181600972123	0.721259151885194	1.10119914699124	0.139075397508898
682	Eicoseneoylcarnitine (Car(20:1))	0.0166873998969148	0.0273773867427858	1.52990452028771	0.0128863566001344	0.146488497710473	0.609532241104497	-0.714226
683	PC(42:10)	0.117266686731278	0.119651418975538	0.630147273775709	0.920996774143278	0.962374995716387	0.980069335870165	-0.0290443
684	Desalkylflurazepam	0.0113519517704561	0.0103968596403385	0.466469070205709	0.577018384655084	0.792999871852475	1.09186352063578	0.126792535372016
686	8-Iodoquinazolin-4-ol	0.10352973040404	0.111598950642934	0.0160468676406143	0.747712933043051	0.877651998701154	0.927694479272377	-0.108278
688	(3R)-3-Hydroxy-L-proline	0.0308031983990371	0.018325687014192	1.57281996487459	0.0632377110453142	0.366437279143735	1.68087550415884	0.749212873780517
692	5-(1-Pyrrolidinylsulfonyl)-2-pyridinylamine	0.0120329780937399	0.00577489572953463	2.12722596119616	0.00104113023940079	0.0380848971358461	2.08367019203472	1.05912694269786
693	Ecgonine	0.0280441122022787	0.0275419243066492	0.0973499796756607	0.850718428096876	0.929310426536799	1.01823358056024	0.026068550471649
694	3-(4-Nitrophenyl)propanoic acid	0.00187401592481966	0.00128535690930463	1.72844469399075	0.0271952001247782	0.227434873239757	1.45797319892534	0.543964199683445
695	1-Methylhydantoin	0.0242573957579582	0.0341195976141865	1.46579904273414	0.0758901258634633	0.400132797278935	0.710951988128729	-0.492176
696	1H-1,2,4-Triazole, 5-(4-chlorophenyl)-1-(2,4-dichlorophenyl)-3-hexyl-	0.00564847690857531	0.00508932762242343	0.838817150457271	0.214681032315512	0.674407657635815	1.10986702520158	0.150386835517518
697	4',5,7-Trihydroxy 3,3',6,8-tetramethoxyflavone	0.112715957346573	0.115480093476107	0.130524388194645	0.871885714691198	0.93928042438325	0.976063960061604	-0.0349524
698	Propylenethiourea	0.0388386710058767	0.0141586475711981	2.18698236171022	0.00244865460740156	0.0589375594521392	2.74310599303873	1.45581036869621
700	N-(1,1-Dioxidotetrahydro-3-thienyl)-N-phenylamine	0.00933224843588673	0.00864697982633902	0.511825031816131	0.503643369532058	0.754164645829276	1.07924947476579	0.11002839068866
701	8-Methoxy-4-methyl-2(1H)-quinolinone	0.0531442176922789	0.0357405334002765	1.83840682841616	0.00468618742105471	0.0852976517700633	1.48694528694045	0.57235156352222
702	1-Allyl-6-hydroxy-2,4(1H,3H)-pyrimidinedione	0.0482205794861057	0.0371314159194358	1.00058454152884	0.124561003349673	0.509400921182516	1.2986463966451	0.377008658458991
703	4-(2-Methyl-1H-imidazol-1-yl)aniline	0.175457947900576	0.122516522512432	1.45421762262631	0.0479308748547909	0.314503881020091	1.43211661825263	0.518148977046599
704	2-Hydroxy-4,6-dimethylpyrimidine	0.188562934834255	0.119098250954415	1.69758864164429	0.0359946704114622	0.268386976041574	1.58325528144345	0.662893891975034
705	7-Hydroxy-2-acetylaminofluorene	0.0594799915139312	0.0547282154891607	0.504577297379463	0.533679636405663	0.769335905226434	1.08682497651895	0.12011962588598
706	2,4-Dimethylthiazole-5-carboxylic acid	0.0269045267155947	0.0155965128679815	0.930684742810262	0.150407122561773	0.563095583234322	1.72503475253291	0.78662542670347
707	Montecristin	0.100838451865236	0.0778926603501182	1.32210749720589	0.108180315145837	0.477211049127133	1.29458220340632	0.372486576424815
708	Cediranib	0.000291512843587468	0.000702865176121388	1.18846592239599	0.258870044602243	0.714337220492868	0.414749305401812	-1.26969
710	(2S)-2-[(2R,3S,7R,8R,8aS)-2,3,4'-Trihydroxy-4,4,7,8a-tetramethyl-6'-oxospiro[2,3,4a,5,6,7-hexahydro-1H-naphthalene-8,2'-3,8-dihydrofuro[2,3-e]isoindole]-7'-yl]-3-methylbutanoic acid	0.0102747577237651	0.0163060462702421	0.663690965679976	0.154122142660664	0.569668442646101	0.630119500060305	-0.666303
711	10-Hydroxy-2,4b,8-trimethyl-2-(2-((3,4,5-trihydroxy-6-(hydroxymethyl)tetrahydro-2H-pyran-2-yl)oxy)ethyl)dodecahydro-4a,10a-epoxyphenanthrene-8-carboxylic acid	0.00717252515821612	0.00684737560973922	0.241846184490574	0.879161812810969	0.942494662315797	1.04748528005597	0.0669299703785994
712	Maleic hydrazide	0.0635012034046554	0.067807269950796	0.0570056594217219	0.674173737740055	0.842469140593464	0.936495503369103	-0.094656
713	Methyl 1H-benzimidazole-5-carboxylate	0.0509249986899462	0.069950751305561	0.405653929360772	0.444188035466769	0.732742215643939	0.728012176273762	-0.457966
714	Trp-Arg	0.0996429372273223	0.145062141421385	1.33547406125539	0.103966306476429	0.467884781496801	0.686898292352335	-0.541832
718	Phenylethylmalonamide	0.048621854659189	0.0309991362286159	2.14713101907742	0.000545409826244677	0.0282473447323736	1.56849062827451	0.649376909109933
720	PC(37:5)	0.423303266550588	0.344688047880504	1.38487014442993	0.0688876878692047	0.382371895084829	1.22807642781202	0.296400347837007
721	Hexenoylcarnitine (Car(6:1))	0.00829759882218566	0.0106104747054426	0.624802944604093	0.211061959653911	0.668031316508731	0.782019565809757	-0.354723
722	Nonenoylcarnitine (Car(9:1))	0.00721484925231584	0.00792052389407796	0.661178433941894	0.594359877275028	0.803005589452499	0.910905559884778	-0.134627
723	Dodecenoylcarnitine (Car(12:1))	0.0251412204962172	0.0459844655923951	1.02681617255113	0.072560265173441	0.392901097766201	0.546732905826681	-0.871092
725	Pro-Pro	0.0658565663259487	0.0519265782525586	1.27275107271216	0.072269837814169	0.392042215552631	1.26826316199072	0.342854132785404
726	Creatine, ethyl ester	0.00967297835004383	0.006080445369422	2.23213882653639	0.000824023923213327	0.0345194730006066	1.59083385547518	0.669783170428016
727	N5-(1-Iminoethyl)-L-ornithine	0.054029864696074	0.0335997840201916	2.59100802946739	6.55917749470394e-05	0.0081139657449817	1.60804202382983	0.685305109737411
729	4-(4-Chlorophenyl)-6-phenyl-2-thioxo-1,2-dihydro-3-pyridinecarbonitrile	0.0688774132151441	0.0775504896851424	0.436011767198843	0.544109852452926	0.774430347830867	0.888162195942138	-0.171105
730	Threoninyl-Proline	0.0207190446005201	0.012043246005628	2.13249410619134	0.00241548819462997	0.0584165194905307	1.72038706099981	0.78273318595251
731	Citrinin	0.0301794612587307	0.0243648836664519	1.23848175934968	0.21457922802608	0.674243816405521	1.23864581796813	0.30876371797967
732	2-(Aminomethyl)-4-(tert-butyl)-6-(methylsulfonyl)phenol	0.0125874580142838	0.00625815103321148	2.07572014245165	0.00744388638413743	0.110220895728421	2.01137012313752	1.00817858422019
734	5-Amino-1-pentanol	0.132041006463885	0.122750097975433	0.236350637829692	0.715141178339738	0.860983361524629	1.07568962177376	0.105261864397596
735	2-[(2R,3S,7R,8R,8aS)-2,3,4'-Trihydroxy-4,4,7,8a-tetramethyl-6'-oxospiro[2,3,4a,5,6,7-hexahydro-1H-naphthalene-8,2'-3,8-dihydrofuro[2,3-e]isoindole]-7'-yl]-3-methylpentanoic acid	2.77300207182381	1.9105215006798	0.553816667995819	0.312174660655298	0.721259151885194	1.45143724937778	0.537482200646341
736	6-Thioinosine	0.192503912872725	0.19106110655844	0.088242193558921	0.941619301784548	0.973648653215835	1.00755154379808	0.0108536452840187
737	Docosahexaenoic acid methyl ester	0.0233106710490988	0.0116847804093636	1.16475867014361	0.0317281827394399	0.249652594344346	1.99496013039482	0.996359914238881
739	5-(3,4'-Dihydroxy-4,4,7,8a-tetramethyl-6'-oxospiro[2,3,4a,5,6,7-hexahydro-1H-naphthalene-8,2'-3,8-dihydrofuro[2,3-e]isoindole]-7'-yl)pentanoic acid	0.0712321138132802	0.0322642460795258	1.28491053710413	0.0705621983827265	0.387115934210373	2.20777245616418	1.14259148856544
740	1,2-Diarachidonoyl-sn-glycero-3-phosphocholine	0.330758865159383	0.305176133823305	0.644250374489811	0.542734268222269	0.774177145566999	1.08382939719294	0.116137683634707
741	2-Piperazinecarboxylic acid, methyl ester	0.025427942224183	0.0145380890288029	0.501499148078081	0.0681879722941043	0.380768798519328	1.74905671397424	0.806577070073074
742	Sirtinol	0.0152346819050789	0.0114468711438181	1.42760116274564	0.0292540791086786	0.237702873888059	1.33090359048084	0.412406067438509
743	Garcinone D	0.358422222097897	0.349321855379068	0.0722508341069523	0.919050089797179	0.961669153188109	1.02605152405639	0.0371031789315595
744	N-Fluorenylacetamide	0.141678924680627	0.114835259159171	1.04140910541167	0.159560004791864	0.580776101357797	1.23375804363579	0.303059490538313
745	Bilobalide A	0.0115651166848228	0.0247323913458325	0.288539680948996	0.368912688295864	0.721259151885194	0.467610128074878	-1.09662
746	L-Tyrosine_methyl_ester	0.0165272413189424	0.0146510905672913	0.890008442944317	0.20864990378223	0.665830792985071	1.12805536509614	0.173837877124537
747	Hydroxytolbutamide	0.00718682967130169	0.00708009822083818	0.124207791628797	0.91097462370702	0.957508088903234	1.01507485449134	0.0215861197469215
748	Resolvin_D2	0.190688669002032	0.230202230231256	1.41593964025207	0.0761816782153382	0.400472781998883	0.828352830511117	-0.271683
750	PC(37:2)	0.920153590806898	0.579373456242853	2.30081038272091	0.000506796736615417	0.0269171123886046	1.58818734426315	0.667381104355844
751	PC(40:4)	0.54136107473019	0.337111652076453	1.74826007347563	0.00312812842004575	0.0670836620541006	1.60588063745544	0.683364663620629
752	Octenoylcarnitine (Car(8:1))	0.031445912481314	0.0402224439669292	0.125577539625401	0.310462889187954	0.721259151885194	0.781800143898982	-0.355128
753	Glu-Ser	0.00984300215072042	0.00800766206264366	1.28126632225613	0.143571820123999	0.549075182766655	1.22919799483532	0.297717318607533
755	N,N-Dimethyl-L-valine	0.110685703445788	0.101788715332894	0.647114461116506	0.491675256788493	0.748392095699957	1.08740642893268	0.120891262733551
757	1-Propanone, 1-[4-(5'-chloro-3,5-dimethyl[2,4'-bipyridin]-2'-yl)-1-piperazinyl]-3-(methylsulfonyl)-	0.00825864526408426	0.0129965945341221	0.0764271653791636	0.51886609548364	0.761771167904533	0.635446865900256	-0.654157
758	6-Chloro-4-(N-cyclopropylamino)-2-(methylthio)pyrimidine	0.00450554667157696	0.00390284999420192	0.718163681285964	0.348566025125137	0.721259151885194	1.15442476094915	0.207174149255201
759	Butethal	0.0138329874013013	0.0108314410387432	1.38822765110432	0.0589597348101746	0.352640528224026	1.27711422255099	0.352887562580556
761	Sarcosine ethyl ester	7.93484482735863	7.80327232203738	0.256540352330298	0.848883477772437	0.928378413401173	1.01686119616121	0.0241227615192597
762	4-Quinolinamine, 6-[(1,1-dimethylethyl)sulfonyl]-N-(5-fluoro-1H-indazol-3-yl)-	0.00203147691645228	0.00249362134513641	0.685766836559668	0.354827103428881	0.721259151885194	0.81466936446245	-0.295713
763	Salannin	0.00801124631567179	0.00904605540365239	0.49125120336706	0.524528415156952	0.764355883547626	0.885606594056147	-0.175262
764	Tafluprost (free acid)	0.0120059089084029	0.0141710812765508	0.299640429350221	0.442498129432827	0.732312831980125	0.8472119151747	-0.239205
765	Gly-Phe-Arg	0.0130644095451871	0.0236744090768822	1.37467062155163	0.0546788629192664	0.337407802601994	0.551836774584769	-0.857686
766	3-Hydroxyhexadecanoylcarnitine	0.0378578803490478	0.0584982241928301	1.28576787700495	0.0823792112419546	0.41772849351484	0.647162898898527	-0.627799
768	N-Nervonoyl-D-erythro-sphingosylphosphorylcholine	25.4972805239289	23.3743899731959	0.913779259902541	0.248828246920697	0.711446402035273	1.09082121728812	0.125414667135762
769	Benzyl nicotinate	0.0221766507956207	0.00798407868545923	2.6833897968324	1.68097962668905e-06	0.00120682744233331	2.77760924826672	1.47384365646873
770	2-(2',3',4'-Trihydroxybutyl)quinoxaline	0.024207438569488	0.0163456265089816	1.89559683401599	0.00332815650451443	0.0697104813118616	1.48097343079426	0.56654575838152
771	Palmitoyleicosapentaenoyl phosphatidylcholine	2.51484146438963	1.58336725738359	2.3065622741701	0.000934174356217622	0.0363863609528783	1.5882868946938	0.667471532233967
772	17-Acetoxygrindelic acid	0.182063669795427	0.230344174534114	1.6573473939514	0.0376722025006767	0.275862391447258	0.790398412131163	-0.339348
774	L-RHAMNOSE	0.0279069248475238	0.0175251704716535	1.1162549507455	0.12276783302757	0.505143534315023	1.5923910636226	0.671194680269899
776	PC(35:4)	0.553522000701648	0.352681935355193	2.27232445371598	0.00171238439855723	0.04863825808726	1.56946513334794	0.650272978901067
777	PC(35:3)	0.641009144542494	0.593989793907949	0.767219861721479	0.511018121949078	0.758026900642698	1.07915851604991	0.109906795801172
779	2-(Naphthalen-1-yl)-1H-1,3-benzodiazole	0.216304169169039	0.106730732583556	2.10583244974618	0.00115621534854031	0.0397890967877837	2.02663435294704	1.01908582004571
780	4-Chloro-2-methyl-5-(4-morpholinyl)-3(2H)-pyridazinone	0.0165332030400594	0.0145967195516179	0.686722137154968	0.468970650886739	0.740652432377018	1.13266566378792	0.179722074418247
781	3(2H)-Pyridazinone, 4-chloro-5-(4-morpholinyl)-	0.0248546995947656	0.0222588530104733	0.797393288368119	0.336786972268673	0.721259151885194	1.11662086016161	0.159139413201661
783	Thymol blue	0.0378740049010162	0.0467511250268283	0.0411125272308586	0.509506225185385	0.757137364332652	0.810119646945012	-0.303793
784	1-Lignoceroyl-2-hydroxy-sn-glycero-3-phosphocholine	0.620573140128056	0.464388153300366	2.01606154338368	0.00622540324745974	0.100553060986898	1.3363242273036	0.418270085935372
785	(2-{[3-hydroxy-2-tetradecanamidooctadec-4-en-1-yl phosphonato]oxy}ethyl)trimethylazanium	0.0667539835176977	0.0538370348345693	1.74703348715925	0.0189855111097007	0.182239899171954	1.23992682217398	0.310254978352482
786	Hymexazole	0.072016037383484	0.0942657334539357	1.0182137673892	0.294000035648788	0.721259151885194	0.763968355676941	-0.388415
788	Rhodinyl_formate	0.192339941316812	0.168260266854734	0.594813428989006	0.541943156771369	0.773895893374959	1.14310968900856	0.192963846418513
791	Myrtucommulone B	0.14959304958737	0.298860106069825	2.01909146024988	0.0034928843052666	0.0715062450694697	0.500545394146448	-0.998427
793	Hexamethylenetetramine	0.00823359085819528	0.00889172420277287	0.0117273175826161	0.699366309919807	0.853543149195061	0.925983607951724	-0.110941
794	Isoleucylvaline	0.0127109988534827	0.00880242200645721	2.12484030773502	0.00281979939780242	0.06374399941612	1.44403424922803	0.530104960095904
795	Bortezomib__	0.0234521729858792	0.0337026218893626	0.262059023486864	0.341297618147935	0.721259151885194	0.695856039416366	-0.523139
796	1-(beta-D-Ribofuranosyl)-1,4-dihydronicotinamide	0.0164728171786689	0.0156849864677676	0.55875902427744	0.429522797688206	0.730020780503644	1.05022833220292	0.070703021153288
797	alpha-Keto-gamma-(methylthio)butyric acid	0.0673001167423007	0.0497121156760969	1.06951551659519	0.17284094360615	0.606020283913782	1.35379707395275	0.437011503800319
798	LPC(O-22:1)	0.0209734177911068	0.0208108173849078	0.157153579303843	0.959334650167291	0.982094845612491	1.0078132638037	0.0112283488165168
799	LPE(O-18:2)	0.083592926378922	0.0938972053986031	0.839899908462098	0.294297311040283	0.721259151885194	0.890260003203094	-0.167701
800	Dodecylbenzenesulfonic acid	0.0444866406729721	0.0455957696822376	0.00849795985471283	0.789816362140082	0.898430675832186	0.975674738753284	-0.0355278
801	Lys-Leu	0.00947930563600286	0.0101695765869311	0.151936541752572	0.680698250547045	0.845189502408723	0.932123924233456	-0.101406
802	Diisopropyl_sulfide	0.424990635199643	0.416659080449443	0.276256523386518	0.821393600235763	0.914514158123454	1.01999609546782	0.028563629588927
803	3-(3,4-Dimethoxyphenyl)-1-(2-hydroxy-4,6-dimethoxyphenyl)propan-1-one	0.00613661963491869	0.00451180073531881	1.65079261381172	0.0226895589098332	0.202224578982332	1.36012647608318	0.443740811721277
804	5-Chloro-2,4-dihydroxy-6-methyl-3-[(2E,4E)-3-methyl-5-(1,2,6-trimethyl-5-oxocyclohex-3-en-1-yl)penta-2,4-dienyl]benzaldehyde	0.0735133605570212	0.0535330854514137	1.45164990101847	0.0618331851887616	0.361823591573233	1.37323227191419	0.457575667143808
805	1-Benzylpyrrolidine-3-carboxylic acid	0.00620447262703523	0.00543691163277094	0.768245958240545	0.403579905341234	0.725231626894915	1.14117591862958	0.190521208253576
806	Euparin	0.081865354511533	0.127117368828299	1.16739819639424	0.329704877833512	0.721259151885194	0.644013916163658	-0.634836
807	L-cis-Cyclo(aspartylphenylalanyl)	0.0566179206067323	0.0508880646499127	0.389405269568647	0.464321431613433	0.73877024802403	1.11259724645137	0.153931440206351
808	4-Hydroxychalcone	0.0201542947797869	0.0145186001620505	1.74468183768471	0.0204559170073942	0.190065273937707	1.38817066072715	0.473184942735762
809	2-((3aR,4S,7R,7aS)-1,3-Dioxohexahydro-1H-4,7-methanoisoindol-2(3H)-yl)propanoic acid	0.0247828350997614	0.0257757270750372	0.169447758663762	0.885489242578161	0.945860384452345	0.961479574469989	-0.0566719
810	Decamethylcyclopentasiloxane	0.0678503377778393	0.0685730048662151	0.194199953203218	0.960199925160135	0.982094845612491	0.989461347219862	-0.0152847
811	Canrenone	0.871902122805136	0.906981440949068	0.061201704852729	0.876585862304587	0.941330598988111	0.961323003360218	-0.0569068
812	Secobarbital	0.00637330931113613	0.00504602768575793	0.896386333013611	0.181229019702097	0.622946704671895	1.26303494709796	0.336894557817001
813	14-hydroxy-3-((5-hydroxy-4-methoxy-6-methyltetrahydro-2H-pyran-2-yl)oxy)-10,13-dimethyl-17-(5-oxo-2,5-dihydrofuran-3-yl)hexadecahydro-1H-cyclopenta[a]phenanthren-16-yl acetate	0.00241839485662057	0.00264628677116395	0.18967651424062	0.600791610386952	0.805958848470125	0.913882381521657	-0.12992
814	D-RIBOSE	0.538845710869881	0.472989136951479	0.441920488341306	0.330767028951225	0.721259151885194	1.13923485503888	0.188065191535002
815	PC(20:1)	5.48162646958928	5.68894891934249	0.135409926140006	0.747423023377491	0.877437121326155	0.963556985184326	-0.0535581
817	5-Nitro-N-(3-pyridinylmethyl)-2-furamide	0.013367229376187	0.0237207100775946	2.33642469003738	0.000659099992019755	0.0310619240632364	0.563525684200027	-0.827447
819	Isoleucylleucine	0.00629277571723691	0.00551615673185595	0.986501740994069	0.281426422785831	0.721259151885194	1.14078986931172	0.190033075219617
820	Aminocyclopyrachlor	0.0240651748829519	0.0182400254067687	1.59258387604155	0.0271227249656094	0.227150094040221	1.31936082029916	0.399839168432491
821	.beta.-Homoproline	0.0375893842723452	0.0222211900064924	2.67818678533677	2.95570023489586e-05	0.00520782583358241	1.69160086662157	0.758389204584534
822	1-(4-Hydroxyphenyl)-2-methylaminoethanone	0.375052141445631	0.312275000116242	1.27262554710089	0.118393949835249	0.496600704350082	1.20103159492761	0.264274103787787
823	(3.beta.,8.Xi.,9.beta.,24E)-3-((6-O-Acetyl-4-O-pentopyranosylhexopyranosyl)oxy)-12,16-dihydroxy-9,19-cyclolanost-24-en-26-oic acid	0.000784581891262317	0.00130867847791152	0.478934425368566	0.259536530650223	0.715417790035435	0.599522269606209	-0.738115
824	Ethanol, 2-[[3-(2,3-dichlorophenoxy)propyl]amino]-	0.0114003559494217	0.00834030016613923	1.85006185405222	0.010752318596318	0.13437171259024	1.36689995831397	0.450907657775109
825	4-Chloro-5,7-diphenyl-7H-pyrrolo[2,3-d]pyrimidine	0.149452091640415	0.0193876015562134	2.18651268066867	1.12107227556902e-05	0.00319735955854068	7.7086426192062	2.94647684471324
827	1-Hydroxy-2-naphthoic acid	4.13821544724421	4.37338980332834	0.33754908265605	0.664409869081023	0.837298799967731	0.946226070243006	-0.0797432
829	5-(3-Chlorophenyl)-5-methylimidazolidine-2,4-dione	0.0331912296187505	0.0424789959114626	1.15559	0.137523342007535	0.538202251991894	0.781356265763197	-0.355948
830	Ascochlorin	0.0014671750238005	0.00112498637030733	0.246832415722907	0.58411596924374	0.796887129261167	1.30417137711605	0.383133462107256
831	3-Chloro-6-nitro-9H-carbazole	1.63180276768392	0.864164314269789	1.44148075535659	0.129330101785569	0.52031936602426	1.88830149629909	0.917089131484237
832	Succinic_anhydride	0.233172676414498	0.165146616221846	1.82575706795924	0.0146153170827527	0.157256279929153	1.41191313360772	0.497651331124376
833	9-Hydroxynonanoic acid	0.077224029991343	0.0677333122187919	0.732865472405317	0.513699632656589	0.758381690073006	1.14011890843156	0.189184297774587
834	2-Oxiraneoctanoic acid, .eta.-hydroxy-3-octyl-	0.142067069317622	0.146445471862541	0.0134285015950871	0.880644836278826	0.943499484965016	0.97010216506367	-0.0437914
835	Eplerenone hydroxy acid	0.337765799040971	0.345875711395392	0.0209166316163918	0.860467999456364	0.93365352036072	0.976552524252997	-0.0342305
837	5-Nitro-2-(2-pyridinyl)-1H-benzimidazole	0.839481304033097	0.880037686714273	0.430422641798346	0.836383518849408	0.92290986015664	0.953915175118695	-0.0680671
838	2-(3-Phenyl-1H-1,2,4-triazol-5-yl)pyridine	0.212817587898851	0.381947352036681	0.426807354491443	0.309349680830748	0.721259151885194	0.557190897551799	-0.843756
839	risedronate	0.0496351681330781	0.050983153066369	0.214306170536455	0.771370219089283	0.888384383754991	0.973560188960142	-0.0386579
841	Perillic_acid	0.175321713783425	0.218032839159156	0.75813426827975	0.258015243783326	0.713904343945814	0.804106915543332	-0.314541
842	2-Hydroxymyristic_Acid	0.0925157677554672	0.0953244744962432	0.185314846022439	0.91257083333067	0.95833212866259	0.970535303177709	-0.0431474
843	15S-HEPE	0.58787215533354	0.596900557422576	0.0120800880413332	0.94518826486221	0.975086305640639	0.984874528970084	-0.0219882
845	D-Pinitol	0.0219043214074039	0.0159082055972506	1.97689123299879	0.0080417307660125	0.114411830657785	1.37691968295844	0.461444408146091
847	L-Isoserine	0.07004063879742	0.0404406029943866	2.05421715836405	0.00536829016055717	0.0929075653722363	1.73193853729486	0.792387732886073
848	(2S)-4-Amino-2-hydroxybutanoic acid	0.29254351498178	0.163968952054467	1.91534682942098	0.00928157526874856	0.122849584930289	1.78413968813196	0.83522857461125
850	N-Nitroso-N-methyl-3-aminopropionic acid	0.0210548344287741	0.0192576634663661	0.538141295007586	0.754458745981714	0.8811062148411	1.09332237867521	0.128718858960502
852	2-Naphthalenecarboxamide, N-[2-(4-oxo-1-phenyl-1,3,8-triazaspiro[4.5]dec-8-yl)ethyl]-	0.0250591920490815	0.0349320743641176	0.187448247986991	0.36952753999169	0.721259151885194	0.717369137254054	-0.479212
853	DL-2-Methylglutamic acid	0.0160268326025457	0.0157097194051975	0.262458099896406	0.874903749446562	0.940461654349105	1.02018579639578	0.0288319199702031
854	5-Methyl-1H-pyrazole-3-carbaldehyde	0.362746297565176	0.345025124814604	0.0978179036879958	0.731382637994708	0.869738777875818	1.05136197765335	0.0722594661182527
855	(2R)-2,4-Dihydroxy-3,3-dimethylbutanoic acid	0.0115262561297139	0.00993919785567391	1.27045903240103	0.0630429586198138	0.365715909296329	1.1596766959553	0.213722655220618
856	Butylated hydroxytoluene	0.0211198884040009	0.01970984061642	0.541411576038136	0.611383566117975	0.811540060349139	1.07154029375591	0.0996861015392804
857	5-(4-Aminophenyl)-4-phenyl-2,4-dihydro-3H-1,2,4-triazole-3-thione	3.45790524314743	0.777797331860766	2.23043171638826	0.00990025168086626	0.128106426349059	4.4457663989087	2.15243214449851
858	2,3-Dihydroxy-3-methylbutyric acid	0.0522632204704973	0.0320495439949743	1.49950368666047	0.0991262878994906	0.456191271898186	1.63070090727945	0.705492196425194
859	1-Behenoyl-2-hydroxy-sn-glycero-3-phosphocholine	0.390312541331954	0.295271727571087	1.94221543564096	0.00858879238579165	0.118517118942293	1.32187576691705	0.402586595246004
860	5-Nitro-2-(1-piperidinyl)benzoic acid	0.0446188129292026	0.0336799154476739	1.83077511544009	0.0124780696496889	0.143849884082647	1.32478993299504	0.40576361503222
861	1,3-Dimethylbarbituric acid	0.0659797925385541	0.0490780328396167	1.66857219226237	0.0207642417936768	0.191797477437601	1.34438543521439	0.426946817992264
862	N-(1H-Indol-3-ylacetyl)glycine	0.0550864211984231	0.0403548463118519	1.38820836969369	0.0812631574703802	0.414376423838677	1.36505094760439	0.448954797653947
863	N-(2-Hydroxy-3-methylbutanoyl)valine	0.0124591138373434	0.0240198716959416	1.34502099808718	0.0309437655257884	0.246084491308982	0.518700265973882	-0.947027
866	7-Methylrosmanol	0.0564762485880825	0.0332392013535434	2.53814541138172	9.37817490103673e-05	0.00983786083197459	1.69908560640137	0.76475854282194
867	Hydroxysydonic acid	0.151986912400304	0.0696415741123437	2.63923494266905	2.78755706571792e-05	0.00512770089778002	2.1824163847176	1.12592638069819
869	15-Hydroxy-7-oxoabieta-8,11,13-trien-18-oic acid	0.0230308523737851	0.0252542181607991	0.277459376788825	0.559479194823197	0.782928161311501	0.911960616921206	-0.132957
870	5-Formyl-2-hydroxy-3-methylbenzoic acid	0.284076716147306	0.262767564776097	0.934193907443811	0.785124540463501	0.895883642028395	1.08109505977028	0.112493383599479
872	Platanic acid	0.04012001573656	0.0402009617503109	0.567662197193219	0.992116060504486	0.996615670158419	0.997986465740454	-0.00290784
873	5,7-Dihydroxy-3',4',5'-trimethoxyflavanone	0.0273834490001366	0.0246199419210003	0.801830759505377	0.487749636782231	0.747003493274388	1.11224669367636	0.153476809888113
874	Xanthydrol	3.01306844554659	3.06682717305563	0.362669198479847	0.913724884322811	0.959169596034122	0.982470897616484	-0.0255134
875	5-(4-Methoxyphenyl)pentanoic acid	0.060878215112444	0.081086550079326	1.49198828897233	0.0496942473526158	0.320976954585919	0.750780678828827	-0.413537
876	Dicyclohexyl(hydroxy)acetic acid	0.253747306687621	0.34755567841649	0.916833666977502	0.170078014543074	0.600648408882505	0.730091097471714	-0.453852
877	(6E)-8-Methyl-6-nonenoic acid	0.145328494975205	0.167179768465482	0.913634965551293	0.18352385796806	0.626901841328139	0.869294749652748	-0.202083
878	2-(4-tert-Butylphenyl)cyclopropanecarboxylic acid	0.192131884578637	0.192754048692884	0.473647801007358	0.985485652199045	0.993826856531259	0.996772238412285	-0.00466421
879	7-Hydroxychromanone	0.156738830870278	0.0835725410071984	1.86593112270362	0.0191775526743307	0.183322610963988	1.87548241301861	0.907261734463102
880	3,5-Dichlorobenzoic acid	0.186946735581557	0.209399939237687	0.242972757091746	0.51957477290493	0.761960045916788	0.892773590394199	-0.163634
881	Turmeronol A	0.530269616407583	0.53907208723865	0.424361512638473	0.929765532175659	0.96703602250523	0.983671069158568	-0.0237521
882	13,15-Dihydroxy-9-methyl-10-oxabicyclo[10.4.0]hexadeca-1(12),13,15-trien-11-one	0.46914746662115	0.55557676365027	0.336460702077637	0.433659984266677	0.730020780503644	0.844433204043201	-0.243945
883	cis-5-Dodecenoic acid	0.12146013963026	0.146165155232206	0.70054164562243	0.269490816505225	0.721259151885194	0.830978761232812	-0.267116
884	Valerenic acid	0.842400847363786	0.91002786412882	0.00592528561011081	0.720663405205365	0.863551775330975	0.925686872423654	-0.111404
887	Trifluoroacetic acid	6.51275061546335	0.840821764396053	3.05033367742671	6.68502141042371e-08	0.000157482917867392	7.74569699696265	2.95339506584735
888	Triptophenolide	1.43570375004852	1.48291932941739	0.0214335729958702	0.889513919607675	0.947398145135038	0.968160385779435	-0.046682
889	2-Hexylbutanedioic acid	16.6610334062286	13.182313592995	1.75070798577289	0.0160830714616527	0.166178435648441	1.26389296451589	0.337874290967059
890	Leucyl-Hydroxyproline	0.0122547679074545	0.0100565637606154	1.7681248185565	0.0204380668297841	0.190049375344397	1.21858402125863	0.285205728184028
891	Tiglic_acid	0.0122926544978818	0.0133865280787655	0.472417666194784	0.66563598900406	0.837787200547001	0.918285490125038	-0.122985
892	Pentoxifylline	0.00615021036215204	0.00691083460529745	0.143056157821247	0.67973100562186	0.844920310266814	0.889937426289675	-0.168224
893	5-Ethyl-2'-deoxyuridine	0.111812806184855	0.06118508720545	1.89938014279758	0.0178553733408493	0.176619256751564	1.82745193791102	0.869833463715757
895	Lopinavir	0.282985870467075	0.793056469968259	1.64000557026919	0.0757394315621013	0.399821238621438	0.356829407719731	-1.48669
896	2,4-Dinitrophenol	0.0757208756374632	0.0819306112294209	0.529286429534601	0.544851727133968	0.77517999480552	0.92420738111462	-0.113711
897	Hydroxyhydroquinone	0.0486987272946999	0.0404028128732788	0.78460269027837	0.278869786336358	0.721259151885194	1.20533012014388	0.269428331076192
898	Ouabain	0.920879158875609	1.16373144584472	0.552575850733941	0.370842601024945	0.721259151885194	0.791315867731982	-0.337674
899	Carnosic_acid	0.0719902691299741	0.0619726363288	0.924030374008943	0.323767424638862	0.721259151885194	1.16164606501529	0.216170569578713
900	Heptanoic_acid	1.00964863744544	0.831292766795568	1.37153289262569	0.0790291207969732	0.409401914653641	1.21455241495411	0.280424751943849
901	5S,15S-DiHETE	0.293535670184845	0.445366947407774	1.13347410638524	0.166851096086203	0.596674651410983	0.659087235578096	-0.601459
902	Tetraglyme	0.117857733568901	0.111468751252095	0.530066018277789	0.708844049704774	0.857831499352092	1.05731635319352	0.0804071013167525
903	Chlorothalonil-4-hydroxy	0.00839472473171394	0.00913198627743096	0.325039298616875	0.827128238161191	0.917439887818728	0.919266025668577	-0.121446
904	Pyrogallol	0.0589350977224259	0.0538266671470031	0.739862019660013	0.375174393720951	0.721259151885194	1.09490519934053	0.130805961733244
905	Oxopalmitoylcarnitine (Car(16:1-O))	0.0701738827363056	0.119750067551027	0.700750979103467	0.0639957984445377	0.368369511643703	0.58600286556334	-0.77102
906	5,7-Dibromo-2,1-benzisothiazol-3-amine	0.0210070259765104	0.0202536717178986	0.453012350976345	0.639884557292907	0.824010338541286	1.0371959350929	0.0526884572035688
908	Alizapride	0.00585398463573201	0.0135203727421139	1.60443390173854	0.0209785515439445	0.192964984369328	0.432975092284087	-1.20764
909	N,N-Diethyl-3-(4-methyl-5-sulfanyl-4H-1,2,4-triazol-3-yl)benzenesulfonamide	0.00534837178233751	0.00128594236655773	3.09794057778587	1.03133872921845e-07	0.000178937269519402	4.15910690978653	2.0562737699173
910	3-Fluoro-4-(4-thiomorpholinyl)aniline	0.0155936400995929	0.013971428318128	0.809379285092978	0.329699741868855	0.721259151885194	1.11610922981726	0.158478225737223
911	Pro-Asp	0.0514577669185503	0.0431983040746524	1.23105690536058	0.0997988407977879	0.458475698457622	1.19119877552657	0.25241417603848
912	(2R)-3-Hydroxyisovaleroylcarnitine	0.0766798655214995	0.0628789593573912	1.95266492674574	0.00616028980815752	0.100185058301014	1.21948369224221	0.286270465572722
913	7-Keto-8-aminopelargonic acid	0.0330877438968335	0.0353296111094742	0.324552150852879	0.594484689953395	0.803005589452499	0.936544243136615	-0.0945809
914	PyroGlu-Val	0.0202247764423418	0.00833551674812403	2.67108075569712	2.80767484316485e-05	0.00512770089778002	2.42633744895222	1.27878021083534
915	4-Methyloxazole-5-carboxylic acid	0.112798275197962	0.0966019040175883	0.961087841158343	0.222979049579616	0.686619118051136	1.16766099328048	0.223621477724837
918	Anastrozole	0.00148201747304144	0.00513972691689334	0.566206063914955	0.299978506910651	0.721259151885194	0.288345567187688	-1.79413
919	3-Nitrophenylhydrazine	0.0144909554317065	0.0095976916718108	1.68308465572525	0.0197069291526289	0.186160737276648	1.50983756586676	0.594393347216715
920	Apigenin 7-glucuronide	0.00628072684783123	0.00451194675982092	1.0919941556018	0.356992750601705	0.721259151885194	1.39202148920758	0.477181482834564
921	Methyl 1-hydroxy-2-naphthoate	0.797536434073836	0.856082799143978	0.316849005204258	0.674729959377243	0.842552495305835	0.931611328800574	-0.1022
922	2-Fluoro-4'-hydroxybenzophenone	0.0458104830347133	0.0729314258174662	1.65102033378262	0.0286567597931251	0.234895172792467	0.628130912308892	-0.670863
923	(Isobutylamino)(oxo)acetic acid	0.0892847118157381	0.134605788236898	1.19931329219381	0.127647145135778	0.517048866064266	0.663305144490535	-0.592255
924	1H-Benz[e]indene-6-propanoic acid, dodecahydro-2-hydroxy-7-(1-hydroxy-1-methylethyl)-9b-(methoxycarbonyl)-2,3a,6,9a-tetramethyl-4-methylene-1,3-dioxo-	0.00346883444485062	0.00604782111228962	0.156250714635191	0.375804884914155	0.721259151885194	0.573567633771723	-0.801964
926	N-Methyl-N-(methylsulfonyl)glycine	0.276147850472248	0.290096623969739	0.0168262034750824	0.754211761657445	0.8811062148411	0.951916801696577	-0.0710926
927	N-Acetyl-D-galactosamine 4-sulfate	0.0523932554904267	0.0625312414318485	0.311030193239648	0.467463129159246	0.740064052094555	0.837873266078189	-0.255196
928	Bufexamac	0.0925187796967232	0.0897199160880967	0.276757998282776	0.852955783487123	0.930424673412205	1.03119556649917	0.0443179661324058
929	Diethyl 1,4-dihydro-2,4,6-trimethyl-3,5-pyridinedicarboxylate	0.0543214994150602	0.0500217896033785	0.925998756479737	0.78804613824059	0.897299458472468	1.08595673696951	0.118966629290709
930	(3E,5E)-2-(4-Methoxy-4-oxobutyl)nona-3,5-dienoic acid	0.237591770412335	0.189299369539093	1.44720351331336	0.0644447952296743	0.369906393601319	1.25511126101912	0.327815259479433
932	4-Phenyl-4-piperidinecarbonitrile	0.144243588513547	0.0289411167353823	2.61504382496207	3.22535819420415e-05	0.00537853396164418	4.98403671953681	2.31731469735439
934	8-Geranyl-7-hydroxycoumarin	0.508888714120547	0.513438181113145	0.104071756982589	0.968600479494706	0.985393658788554	0.991139211768914	-0.0128404
935	Laurylsulfuric acid	0.300070041186037	0.304483951745538	0.0400075946042536	0.943211524240354	0.974264113870637	0.985503634808346	-0.0210669
937	CARBACHOL	0.0259664807723427	0.0299232236845918	0.262724108460577	0.579052444441783	0.793886809106049	0.86777016560931	-0.204615
938	Glycitin	0.0123317248724971	0.0018657504861443	2.28575327082441	0.000269762133026149	0.0185975086410743	6.60952520933355	2.72454664045584
939	Nelarabine__	0.0175575672506266	0.0204963297464433	1.25225005115444	0.103533223022753	0.466874962818653	0.856620061631926	-0.223273
940	5(S),6(R)-Lipoxin_A4	0.252002295876192	0.312423833235301	1.68406143328821	0.0217522878740093	0.196905492842119	0.806603943324636	-0.310068
942	2,2'-Iminodiacetic acid	0.0113180800500538	0.010477688460173	0.164020485655371	0.652966617294724	0.83128640465877	1.08020772836253	0.111308775222956
943	Oxotetradecanoylcarnitine (Car(14:1-O))	0.0361911754926722	0.0675057450352716	0.016712704908457	0.094514549468998	0.444815738511294	0.536119932811087	-0.899372
944	LPC(O-20:0)	0.221522992652264	0.0691433652945693	1.35311261070246	0.146291298333815	0.554182101766744	3.20382138920367	1.67979372075138
945	PC(22:2)	0.183791698079283	0.188361903187538	0.27124573077124	0.868378713622885	0.937838199897731	0.975737104844898	-0.0354356
946	PC(42:11)	0.385153679365561	0.281966886284866	1.53251701532384	0.0532439736457826	0.333838894001863	1.36595358568611	0.44990846251664
947	LPC(22:6)	0.0242481196232767	0.0407890752450919	0.838424951284738	0.173429776662416	0.606960489176584	0.594475836423737	-0.75031
948	Osmaronin	0.00332531154455629	0.0026438523380903	1.4561932892771	0.0672886592756155	0.377614524560193	1.25775237014871	0.330847908286558
949	Benzene, 1-fluoro-2-[(1E)-2-(4-methoxyphenyl)ethenyl]-	0.00881750229784504	0.0086443060587893	0.0716430450822151	0.903483432395845	0.953735489655808	1.02003587539333	0.0286198937084097
950	5-Heptyl-2,4-dihydro-4-phenyl-3H-1,2,4-triazole-3-thione	0.0125901911834445	0.0109377029681585	1.13937060140574	0.17380368237326	0.607452185162207	1.15108183318716	0.202990401790383
951	2-Chloro-6-(trifluoromethyl)thiazolo[4,5-b]pyridine	0.00633821341660878	0.00601138121910158	0.206037576389689	0.675965893796428	0.843275233735895	1.05436890218652	0.0763797248867958
952	2-Amino-6-(methylsulfanyl)-3,5-pyridinedicarbonitrile	0.600322777890156	0.521812762949214	0.880619177272169	0.289946819374598	0.721259151885194	1.15045629489247	0.202206177530232
955	5,6-Difluoro-1H-benzimidazole	0.0273260948550643	0.0362404631649906	1.06279430559643	0.2099027747706	0.667093566470558	0.754021678218013	-0.407322
956	Propachlor ESA	0.0114275043063685	0.00966997841643041	0.760325412814945	0.31286816144261	0.721259151885194	1.18175075623249	0.240925787914257
957	Glufosinate	0.058330195656587	0.0272462619550807	2.70888350957592	2.24960112660629e-05	0.00475997477689444	2.14085131210852	1.09818460014533
958	3-Deacetylsalannin	0.00248000576796021	0.0025549074243092	0.254665950929286	0.878051862296228	0.942078833960704	0.970683220990189	-0.0429275
959	6-(3-(.beta.-D-Glucopyranosyloxy)butyl)-5,5-dimethyl-3-oxocyclohex-1-ene-1-carboxylic acid	0.00423759273420809	0.00272311268327649	1.67816023187597	0.0740606926512283	0.396241677428517	1.55615768683849	0.637988257299316
960	2-Dec-9-enylpentanedioic acid	0.0331382552551441	0.0228531755299315	1.64844338981637	0.0200355201642867	0.187562738228619	1.45005035347241	0.536102999166841
961	.alpha.-Tocopherol nicotinate	0.0272268503916722	0.0219928847999836	1.16096271367783	0.113802595552354	0.488589142705375	1.23798449540792	0.30799324626609
962	3-Chloro-1H-indazole	0.0379599250687187	0.0283968852076749	1.69435441333405	0.0189196673030288	0.181943405657764	1.33676369049304	0.418744452203355
964	9-Deoxy-9-methylene-16,16-dimethylprostaglandin E2	0.191944486279007	0.124134203964305	1.95361847428771	0.00554037991150593	0.0946894605164554	1.54626589730419	0.628788427760426
965	2-[5-(2-Hydroxypropyl)oxolan-2-yl]propanoic acid	0.0369566667777333	0.03657079452391	0.473796413688027	0.950230537283311	0.97793534789397	1.01055137737221	0.0151426715403628
968	2-(1H-Imidazol-1-yl)benzonitrile	0.0416019435387509	0.0229118666305117	0.334548289911588	0.150663285054828	0.563436415754355	1.81573785364784	0.860555929202637
969	11-Hydroxyundecanoic acid	0.134974652265402	0.148372611289273	0.0171498994294532	0.65391982183719	0.83168055532378	0.909700591588633	-0.136536
970	12-(Acetyloxy)pimara-7,15-dien-18-oic acid	0.182385693604442	0.236836478235967	1.15926332221988	0.0933708293569093	0.443123015092512	0.770091224810081	-0.376899
972	LysoPC(0:0/18:0)	0.222050412209855	0.207313811071389	0.57348640804462	0.474703858181426	0.742885726311912	1.07108354750852	0.099071018720403
973	(S)-3,4-Dihydroxybutyric acid (lithium hydrate)	0.787832127359188	0.723817287551122	0.452482173380742	0.478922595475075	0.744373175746975	1.08844060636441	0.122262685209773
974	Heptenoylcarnitine (Car(7:1))	0.0127059639310673	0.0155074430227778	0.43513482013135	0.62583196576004	0.817707228896348	0.819346162510765	-0.287455
975	(4-Oxo-1,2,3-benzotriazin-3(4H)-yl)acetic acid	0.00541478257823683	0.00547037745920774	0.00408047434873193	0.963020938384739	0.982866326996011	0.989837103310425	-0.014737
976	Cyclocytidine	0.0209532614264362	0.0416302352678343	2.39861139435116	0.000444441105564356	0.0246753701809331	0.503318352433761	-0.990457
977	1,2,3,4-Tetrakis(4-pyridyl)thiophene	0.00960512964104577	0.0173617649125925	0.160078419680236	0.435829161736346	0.730637175548791	0.55323463308037	-0.854037
978	(+)-Camphanic acid	0.00769666105250389	0.0114984101095718	1.13901818468819	0.138111294501041	0.539244782299143	0.669367415073921	-0.57913
979	N2-Benzyl-1,3,5-triazine-2,4-diamine	0.0137857587080946	0.0120228649007534	0.93768705534817	0.488362910685351	0.747188164550299	1.14662843023636	0.197397955693303
980	Annoglabasin_C	0.00498312061476528	0.00498827702800999	0.412353645868715	0.995789601335772	0.998161334099897	0.998966293729126	-0.00149209
981	Emetamine	0.0020929098930401	0.00155984363821152	1.58615263582823	0.0308711615410717	0.245622339886187	1.34174339130541	0.424108782201243
982	Myriocin	0.00649429314090629	0.00565549449768267	0.793868152640576	0.470129694956639	0.741010888550876	1.14831570317455	0.199519332596312
983	3-(4-Fluorophenyl)-2-thioxo-2,3-dihydro-4(1H)-quinazolinone	0.00506493235596296	0.00830264878516017	1.48803348831366	0.0209040033896297	0.192661067096986	0.610038132049596	-0.713029
984	5-Carbethoxycytosine	0.115640226701573	0.0826934079627455	1.08917411275741	0.216642597240625	0.677168002280941	1.39842134398029	0.48379910984497
985	15-Cyclohexylpentanorprostaglandin F2.alpha.	0.0773945904606501	0.147213755700979	2.35310647829731	0.00047092283574545	0.0255328475005736	0.525729338893127	-0.927608
987	6-Hydroxy-6-(3-hydroxy-2,3-dimethylcyclopentyl)-2-methylheptanoic acid	0.0737054030019375	0.032811827248566	2.78746120432109	1.43681285778666e-05	0.00356124329751407	2.24630595679973	1.16755444256302
989	N-[4-(4-Nitrophenyl)phenyl]acetamide	0.0590688541541006	0.0921187166875811	0.835372965772338	0.188377882289851	0.635101771933216	0.641225326167227	-0.641097
990	[3-(hexadecanoyloxy)-2-[icosa-5.8.11-trienoyloxy]propoxy]({[2.3.4.5.6-pentahydroxycyclohexyl]oxy})phosphinic acid	0.0541309714147275	0.0635702537521105	0.0844735306668903	0.497367840147437	0.751623771325868	0.851514162989013	-0.231898
991	Dihydroterrein	0.110580666253568	0.0911194236730736	1.55146423039079	0.0382849340754576	0.278508849563601	1.21357951791178	0.279268641936497
992	cis-Pinonic acid	0.0981032718975855	0.104375040465872	0.138866747324287	0.844011878622026	0.925638817578518	0.939911222641991	-0.0894036
993	Triptolide	0.0320057737377825	0.0490631886359825	0.376985231137147	0.288080683390987	0.721259151885194	0.652337824499034	-0.616309
994	Amobarbital	55.9145741149387	44.803890311895	1.63899055908397	0.0334326689122426	0.256695783594744	1.24798480055411	0.319600363447966
996	4,5-DIDEMETHYLSIMMONDSIN	0.144585116438204	0.123754941800623	0.728898461507463	0.349156868276505	0.721259151885194	1.16831792197147	0.224432912950997
997	Dehydroabietic acid	0.00433360817451295	0.00200411675106297	1.6435990289663	0.0776761590418014	0.405488501586592	2.16235315243707	1.11260216121441
998	vina-ginsenoside R4	0.22159981383229	0.272453568580865	0.078866108878175	0.556714971346403	0.781682990225272	0.81334891294154	-0.298054
999	Bezafibrate	0.00818443653802196	0.00677999862295333	0.816901201300016	0.19961257805828	0.653757098501398	1.20714427733274	0.271598116650572
1000	PC(40:7)	0.00226241976919411	0.00200158918473358	0.945628676509388	0.334280716238607	0.721259151885194	1.13031174751039	0.176720732426847
1001	Val-Gln	0.0141645130141492	0.00979874611500409	2.10142882849339	0.00447618423619934	0.0829867816542032	1.44554342442449	0.531611948324386
1002	4-Allyl-5-[(2,3-dimethylphenoxy)methyl]-4H-1,2,4-triazole-3-thiol	0.0370453226482276	0.0330305395011264	1.01931547283909	0.23866633474409	0.703048501013124	1.12154761041564	0.165490865054237
1003	4-(Pentafluorosulfanyl)aniline	0.0895694037059508	0.0829316118093798	0.800381541820033	0.432889450369023	0.730020780503644	1.08003934509109	0.111083869734912
1006	2,3,5,6-Tetramethylterephthalic acid	0.00892850720515313	0.0117176292077962	0.607728270970306	0.257608745558446	0.713904343945814	0.761972157235751	-0.39219
1007	1,11-Undecanedicarboxylic acid	0.00994667385621535	0.00515963293236441	1.28169375490818	0.138625600063661	0.540585314352018	1.92778710939371	0.946945739752387
1008	8-Methylcaffeine	0.124809098964069	0.165735768801642	0.442124430397722	0.323616097465368	0.721259151885194	0.753060729536569	-0.409162
1009	2,4-Quinazolinediamine, N2,N4-bis(phenylmethyl)-	0.0205778067103955	0.0311468072715739	0.381322236146885	0.298373976527053	0.721259151885194	0.66067146243833	-0.597995
1012	5-Bromo-6-(4-morpholinyl)-3-pyridinamine	0.0147928708075864	0.0188880960353794	1.28593491589067	0.140777899897408	0.543183951894849	0.783184857800267	-0.352575
1013	4,6-Dichloro-2-cyclopropyl-5-methylpyrimidine	0.0270473409577958	0.0507220067465729	2.19528809139307	0.000618289496849834	0.0302178106206891	0.533246665356419	-0.907125
1014	17-Trifluoromethylphenyl-13,14-dihydrotrinorprostaglandin F2.alpha.	0.0163862116693231	0.0103636420380795	0.269882327447064	0.245817433327618	0.710790780456279	1.58112482167125	0.66095126554432
1015	Octyl .alpha.-ketoglutarate	0.0307720423102694	0.0356169025197236	0.0484849969285556	0.626730907908227	0.818141419690845	0.863973005323207	-0.210942
1016	8-Methoxy-4-oxo-1,4-dihydroquinoline-2-carboxylic acid	0.033436461695421	0.0451695816444933	0.0480684620962643	0.512749901194062	0.758381690073006	0.740242890859214	-0.433929
1017	15S-Hydroperoxy-11Z,13E-eicosadienoic acid	0.0203047843482334	0.0149289910195492	1.89888002704326	0.00883272164718714	0.120183788246209	1.36009086760417	0.443703041080475
1018	Hexadecanedioic acid, 3,3,14,14-tetramethyl-	0.0338827384545078	0.0182434644742354	2.49651973049119	0.00020210359358823	0.0155269255295459	1.85725351137988	0.893170753694475
1019	2-Arachidonoyl-1-palmitoyl-sn-glycero-3-phosphoethanolamine	1.39853876930779	0.559803548496178	2.61032003632123	0.00026954657164639	0.0185975086410743	2.49826706719659	1.32092771070291
1020	Isodesmosine	0.233337516011732	0.339573767057716	0.36624559182187	0.405736128439429	0.725434632738894	0.687148238904073	-0.541307
1021	2-Chlorobenzoic acid	0.646028123841135	0.706722270238429	0.095839104286999	0.681154933083941	0.845505370534594	0.914118814485897	-0.129546
1022	2-Oct-7-enylpentanedioic acid	0.0942148938316439	0.107121211886529	0.172248560223931	0.517146996167445	0.760811225283084	0.879516691161441	-0.185217
1023	5-Cyclopropyl-2H-tetraazole	0.00959015385268278	0.00950687538033956	0.200388336866637	0.960304653729646	0.982094845612491	1.00875981529278	0.0125827110795836
1025	Cephaeline	0.00453821792147035	0.00401067219290777	0.895356119107099	0.368327630490201	0.721259151885194	1.13153548911214	0.178281833533811
1026	Heptadecanoyl_carnitine	0.0246566614648114	0.0314691242640341	0.782358179308306	0.136354688018341	0.536004443447883	0.783519149053391	-0.35196
1027	11b,21-Dihydroxy-3,20-oxo-5b-pregnan-18-al	0.0302269868001279	0.0491299617142299	1.57837623234929	0.0430491691648427	0.296242486525411	0.615245478430182	-0.700766
1028	Pravastatin	0.048793000049356	0.0949119207122531	1.77657894412821	0.0121371531004266	0.142104447023844	0.514087162952723	-0.959915
1029	6-Hydroxy-4,6-dimethyl-3-hepten-2-one	0.0392431783299834	0.0273448011462007	0.538682963771868	0.155231497043596	0.570986822319886	1.43512392429432	0.521175320347319
1030	PC(18:0)	0.0250015484689219	0.0281497938979388	0.11036472865404	0.613159878447724	0.812393197838239	0.888160977645828	-0.171107
1032	Damnacanthal	0.0161180192067916	0.00765098122994783	2.18694449381008	0.000772898287033739	0.0332496211193313	2.10666040372726	1.07495776866617
1033	1-Amino-1-cyclobutanecarboxylic acid	0.466726359318802	0.379920362196808	1.05737871162993	0.195273225318047	0.646768780006641	1.22848471879753	0.296879912032893
1035	.beta.-D-Glucopyranosiduronic acid, 4-(7-hydroxy-4-oxo-4H-1-benzopyran-3-yl)phenyl	0.00309062911688704	0.00240235357394141	1.00176988953542	0.463752031770969	0.73862586455566	1.28650051783028	0.363452037772081
1036	Calcipotriol	0.00917360358494544	0.0187298628028849	0.846507458133583	0.0422237760023771	0.293491686153078	0.489784878911791	-1.02978
1037	N-(4-Ethoxyphenyl)-1,3-benzothiazol-2-amine	0.081382769915575	0.0701462840289506	0.909452587235801	0.226391381593737	0.691327158225521	1.1601864737694	0.214356704629901
1038	3,7,8-Trihydroxy-3-methyl-1,4-dihydropyrano[4,3-b]chromen-10-one	0.109443160481131	0.116348766488959	0.320549645731274	0.616221456250653	0.813248981149232	0.940647363816419	-0.0882741
1039	3-(2-Hydroxybutan-2-yl)-5-oxooxolane-3-carboxylic acid	0.221285188257475	0.242663775535779	0.170909366808904	0.729797522601615	0.868633698230287	0.911900376431952	-0.133052
1040	2,2'-Methylene-bis(6-tert-butyl-4 methylphenol)	0.637443744730173	0.498464009483375	1.13053120678572	0.359843077491179	0.721259151885194	1.27881598792025	0.354808686100855
1042	Harmaline	0.0231935032366491	0.0129266013573261	2.00995391127246	0.0218964579101366	0.197560021264406	1.79424603540545	0.843377732911429
1043	trans-Hexadec-2-enoyl_carnitine	0.31222227859157	0.442211514096943	0.871115237515926	0.228934138213344	0.693733463227946	0.706047374702966	-0.502163
1044	PC(36:5)	0.713776835674891	0.491814035961927	1.98201462236662	0.00511254746401434	0.0903592853996423	1.45131448775925	0.53736017327754
1045	3-Chloro-4-fluoro-5-trifluoromethylaniline	0.0215176425009268	0.0249728578130926	0.696906803326473	0.331271563788823	0.721259151885194	0.861641173067733	-0.214841
1046	2,3-Phenazinediamine	0.00704788752405118	0.00629124285471292	0.030859501484343	0.727036739958552	0.867169125693978	1.12026950585311	0.163845846555193
1048	2,5-Dimethoxy-4-iso-propylthioamphetamine	0.147450369081733	0.184630603889623	0.284998757945805	0.40179721635842	0.724697996824392	0.798623662466505	-0.324412
1049	[4-Amino-2-(ethylamino)-1,3-thiazol-5-yl](4-chlorophenyl)methanone	0.0308879090300802	0.0416442663693106	2.03123692960683	0.0023527268208107	0.0581141913390556	0.741708564539458	-0.431076
1050	1-Stearoyl-2-arachidonoyl-sn-glycero-3-phosphoserine	0.0443037671421066	0.0335357761360098	1.40680832747896	0.0874072134354049	0.429998770635431	1.32108966145365	0.401728384635347
1051	Coumachlor	0.122922321820718	0.119072623453929	0.433542397949785	0.788558571840413	0.897635762115243	1.03233067564249	0.0459051681399758
1052	Auriculatin	0.0203321360866256	0.0131584819468114	1.13987799105441	0.113868627940881	0.488712602294196	1.54517338465114	0.627768732719691
1053	rac-trans-4-Cotininecarboxylic acid	0.0211400811349223	0.015278616386813	1.00185090172609	0.0901929461828308	0.435587367090359	1.38363845257404	0.468467013191081
1054	[2-[4-Methyl-2-(2-methylpropanoyloxy)phenyl]oxiran-2-yl]methyl 2-methylpropanoate	0.00160768718522915	0.0080192606595448	1.80119961087586	0.00204498783098849	0.0537583922237126	0.200478230286182	-2.31848
1055	Dihydromethysticin	0.0617188249252698	0.0661892171521922	0.319999331000482	0.573850866304022	0.790811162063128	0.932460415468529	-0.100886
1056	2-[(Dimethylamino)methyl]cyclohexanone	0.0376184571009208	0.028370913081615	1.18881331185678	0.187998449267678	0.634572788439434	1.32595158261926	0.407028096121392
1057	Daidzein 4'-sulfate	1.25152102489089	1.08755313042761	0.688496693536936	0.653173157759376	0.83128640465877	1.15076770952681	0.202596644821117
1058	sinapic acid	0.0255306478097623	0.0308010270736511	0.175528443246254	0.482570612319975	0.745254837392596	0.828889496077961	-0.270748
1061	4-Hydroxy-1-methyl-7,8,9,10-tetrahydro-6H-[1,3]thiazocino[2,3-f]purin-2(1H)-one	0.0186102970766814	0.00925239343549265	1.95354	0.00312058480489154	0.0670583845980885	2.01140355805573	1.00820256587789
1062	N-Acetylsulfadiazine	0.00946283632841845	0.011503851041191	0.429344083316959	0.482554330536894	0.745254837392596	0.822579872995191	-0.281772
1063	Mantabegron	0.0381889182572838	0.0739348931346145	0.305690830956404	0.0624965553258279	0.363627894596828	0.516520909656995	-0.953101
1064	8-Prenylluteone	0.0231979326940178	0.0165026127615671	1.06330921156037	0.354479655987979	0.721259151885194	1.40571272132394	0.491301787960558
1065	3-Oxo-1,8-octanedicarboxylic acid	0.0432250329533391	0.0789089219460407	0.306014715450695	0.393489473550866	0.723782756012819	0.547783848610898	-0.868321
1066	Plinabulin	0.0281769442290599	0.0390231422234081	0.415721420928949	0.326580077015285	0.721259151885194	0.722057287640919	-0.469815
1067	(x)-2-Heptanol_glucoside	0.197846724899348	0.379444753639648	0.702908696692416	0.230062570123691	0.694334772488798	0.52141114879464	-0.939507
1068	2-((4-Methylpiperazin-1-yl)methyl)-5,6,7,8-tetrahydrobenzo[4,5]thieno[2,3-d]pyrimidin-4-ol	0.141172152458859	0.122546792263423	0.296882449841985	0.395934431545693	0.724221992172175	1.15198570155471	0.204122810162058
1069	Artonin_K	0.0284483330174809	0.0229245482600338	1.1009164189448	0.128274888590208	0.518157483895337	1.24095501009619	0.311450812577319
1070	Diethylthiophosphate	0.087036462202422	0.114265364712082	1.49446508914449	0.0382576354817894	0.27840753957737	0.761704672467727	-0.392696
1071	Monoethyl phthalate	0.169855406288326	0.250579762538832	0.401182486674961	0.36371813642641	0.721259151885194	0.677849657799096	-0.560963
1076	Corylin	0.0231068857312566	0.00892904367054654	2.04812342410625	0.00244396046033413	0.058892658314996	2.58783432849335	1.37174525986843
1077	4-(2-Oxo-2,3-dihydro-1H-benzimidazol-1-yl)butanoic acid	0.0355088150846482	0.0304838774617022	0.869982575796435	0.147804676450973	0.55752717253761	1.16483918849428	0.220130797818986
1078	Pro-His	0.0176477762194422	0.0264020507294546	0.311367209413157	0.310857484309797	0.721259151885194	0.668424449308174	-0.581164
1079	3-Hydroxyphenylaceitic acid sulfate	0.0487765672998909	0.0335664578403778	1.34057655678419	0.0733034624755425	0.394667206811687	1.45313418329224	0.539167928457409
1080	Antibiotic TAN 1446A	0.0141967166200085	0.0114198219358626	1.00864367857953	0.136107612224638	0.535488216326288	1.2431644468488	0.314017149939042
1081	Phenol, 3-fluoro-4-(trifluoromethoxy)-	0.389132344406654	0.607336017951425	2.10238854802708	0.00325573111205182	0.0688165703075318	0.640720018086886	-0.642234
1082	Ciguatoxin_4A	0.25965412791954	0.35819767232089	0.088820852637201	0.454388117130949	0.735164680268565	0.724890606455224	-0.464165
1083	Tamoxifen	0.390377631824143	0.528585034433171	0.287671796375865	0.426751366283276	0.729784335996397	0.738533265972551	-0.437265
1084	7-Hydroxy-3-(2-hydroxyethyl)-4-methyl-2H-chromen-2-one	0.158829200195845	0.187206228195358	0.384623873116742	0.434150247388795	0.730020780503644	0.848418355131322	-0.237152
1085	6,7-Dihydro-5H-cyclopenta[d]pyrimidine-2,4-diamine	0.394951216113392	0.37283893914497	0.409732589784921	0.666438210960291	0.838295401952587	1.05930785292741	0.0831219220483104
1086	3-(9H-Purin-6-ylthio)propanoic acid	0.732785569956739	0.781609167362388	0.385138435204939	0.789712458971781	0.898405348367966	0.937534512843026	-0.0930563
1087	4-Cyanobenzene-1-sulfonamide	0.0201104175888856	0.0221126285802971	0.200076256333105	0.65570548023258	0.832578404491206	0.909453958214831	-0.136927
1089	4-Hydroxyglutamic acid	0.210943953215285	0.174804051835459	0.981275933615745	0.175592354369958	0.610424581396314	1.20674521557341	0.271121106888415
1091	2-Amino-3-(1H-pyrazol-1-yl)propanoic acid	0.0908489520832065	0.0671921218779345	1.65327138015265	0.0333498663104551	0.256404806714798	1.35207743920111	0.435177783241382
1092	Fenthion sulfoxide	0.065501995515979	0.0584253740067927	1.04163877456684	0.206569835157253	0.663394102726208	1.12112239980464	0.164943794603056
1095	Thiacloprid	0.0180585608986629	0.019280666814327	0.462532266964924	0.579056920417121	0.793886809106049	0.936614955933161	-0.094472
1096	6-(Chloromethyl)-1,3,5-triazine-2,4-diamine	0.166422662196796	0.108209704411112	1.91261503986165	0.00645229966451722	0.102312931466297	1.5379642990662	0.621022014250359
1098	4-Amino-2-oxo-1,2-dihydropyrimidine-5-carboxylic acid	0.13249314521814	0.135721533976099	0.0952660552996872	0.776564532908176	0.890916108097786	0.976213142724074	-0.0347319
1099	Phe-Met-Arg-Phe-amide	0.0105237607365599	0.0103213575394787	0.440477910670136	0.902994998764849	0.953606689032927	1.01961013328983	0.0280176166194137
1101	1-[4-(Acetylamino)phenyl]-5-oxo-3-pyrrolidinecarboxylic acid	0.0572221796019177	0.0237403162609321	2.68127010759239	1.34093817562592e-06	0.00114108847678343	2.41033771298509	1.26923529695947
1102	Nanaomycin E	0.0195121144280992	0.0201247615003411	0.41749186333035	0.641259330725396	0.82495175887931	0.969557548682921	-0.0446016
1103	Resveratrol-3-O-sulfate	0.040472868089789	0.0730577362610102	2.13646492984927	0.00233689198417215	0.0581141913390556	0.553984699788581	-0.852082
1104	3-Tetrahydro-2-furanylpropanoic acid	0.0507358290808249	0.0577027959086436	0.089531536012456	0.650700983029541	0.830020491770313	0.879261191453375	-0.185636
1105	4-Ethyl-5-methyl-2-(1H-tetrazol-5-yl)-1,2-dihydro-3H-pyrazol-3-one	0.0421849635656922	0.0422306114782916	0.682392382578992	0.996524945262016	0.998443183847699	0.998919079999047	-0.00156028
1106	1,2-Distearoyl-sn-glycero-3-phospho-L-serine	0.0574329118401213	0.0520489410443587	0.322504514887137	0.610644691367461	0.811179893719807	1.10344054437484	0.14200889636295
1107	2-Arachidonoyl-1-stearoyl-sn-glycero-3-phosphoethanolamine	3.44894589329879	1.44013841847487	2.52833016071605	0.000573938310018978	0.029096676482786	2.3948711103418	1.25994801359218
1108	2-Docosahexaenoyl-1-stearoyl-sn-glycero-3-phosphoethanolamine	1.25754908065973	0.471174743653751	2.62284448174884	0.000872342740461161	0.0354729997195339	2.6689653840696	1.41628059414418
1109	PC(22:4(7Z,10Z,13Z,16Z)/P-18:1(9Z))	0.43875917325961	0.329404903690445	1.3075443111191	0.0693876373469356	0.384033570466575	1.33197523274253	0.413567256634601
1111	Curvulin	0.20817060448564	0.471202328440339	0.424055948270399	0.209180763227675	0.666637607592254	0.441786026768324	-1.17858
1112	Xanthotoxol	0.0415844528799677	0.0334571117524038	1.00695449373906	0.254115921778061	0.713861194501774	1.24291819293039	0.313731343423707
1113	Diuron-desdimethyl	0.0304755195269277	0.0291168834519776	0.272835271589445	0.792174970024817	0.899333534340311	1.04666145252773	0.0657948713596454
1115	sofalcone	0.0672581444552599	0.0896919488299513	0.137892566401849	0.392756596808808	0.723782756012819	0.749879396452584	-0.41527
1116	Medicagenic acid	0.00351687221390617	0.00333330248180414	0.264540299006473	0.779162946750711	0.892505091953665	1.05507142934195	0.0773406740689643
1117	Asp-Lys	0.00750654225147929	0.00597858326249576	1.4164186073308	0.0568589518578231	0.345333540746755	1.25557208487311	0.328344858958743
1119	9S,15S-Dihydroxy-5Z,13E-prostadienoic acid	0.00937899236518702	0.00895660583757998	0.394296686220784	0.853805402652714	0.930985046780639	1.04715921804159	0.066480817259401
1123	Ethyl 2-amino-4-phenylthiophene-3-carboxylate	0.0132564916443266	0.0108213555277473	0.873871590072996	0.249376403727697	0.711446402035273	1.22503059901648	0.292817785552737
1124	Lecocarpinolide H	0.00603323883854839	0.00670210474693403	0.538558345267115	0.444514083869731	0.732742215643939	0.900200618515904	-0.151682
1125	8-Acetyl-7-hydroxy-4-methylcoumarin	0.0199924709590411	0.0127205872637582	1.47102038809485	0.031033980857307	0.246369134784764	1.57166257693157	0.652291516044609
1126	4-Fluorobenzenesulfonamide	0.0261577143470635	0.0301191585201469	0.380028730668731	0.43903854480192	0.730954056950932	0.868474274590587	-0.203445
1127	9-Oxo-9H-fluorene-2-carboxylic acid	0.0259520239893089	0.0249923169712093	0.410026843099675	0.687981292813125	0.847761039084355	1.03840008188137	0.0543624022110919
1130	N-(1-Naphthyl)benzenesulfonamide	0.0582988874652519	0.0575043563720826	0.14140781214669	0.897168036196627	0.950925953958854	1.01381688524654	0.0197970975057865
1131	3-(Benzoyloxy)-2-hydroxypropyl .beta.-D-glucopyranosiduronic acid	0.0491200545983861	0.063113067921085	0.545685915755914	0.407023457865768	0.7256366404217	0.778286592878112	-0.361627
1132	16,16-Dimethylprostaglandin A2	0.351223727848092	0.386208895484245	0.22704955719783	0.581616984825682	0.795656284440385	0.909413874084161	-0.136991
1133	3-Amino-4-hydroxyphenyl sulfone	0.00834930909208561	0.0215916428275415	1.19601767943386	0.147690822751266	0.55752717253761	0.386691700986992	-1.37074
1135	5-Bromo-4-fluoro-2-hydroxybenzoic acid	0.0171373108916581	0.0173851600795168	0.135411178696362	0.912978347787628	0.958606546015352	0.985743634989553	-0.0207156
1136	N-(2-Phenyl-4(3H)-quinazolinylidene)aniline	0.00558632440142501	0.00461962051189982	1.50582740670832	0.0545699915774084	0.337005923933315	1.20926045484364	0.27412501087526
1137	6-Hydrazino-3-pyridazinecarboxamide	0.130702862639116	0.134893933398758	0.0260271077019887	0.806755644377721	0.906450098190755	0.968930620866005	-0.0455347
1138	Tanshinone I	0.0789332046415473	0.0416019168282532	1.86774216923471	0.0114925010573304	0.138629126311482	1.89734537875768	0.923982320218504
1139	4-(1-Benzofuran-2-yl)pyridine	0.027726339181073	0.0154106182907432	2.50349410926898	9.86406473220665e-05	0.0100594846277776	1.79917110773729	0.847332398676783
1140	N-[2-(5-Nitro-1H-indol-3-yl)ethyl]acetamide	0.00861879094018951	0.0059125526631077	1.92206171399556	0.00334623265109317	0.0698127894916578	1.45771064230308	0.543704371006172
1142	5-(2-Chlorophenyl)-4-pyrimidinamine	0.00643781768171198	0.00302929313348417	1.60679697424464	0.00825276902318817	0.115964108316862	2.12518808779244	1.08759053128192
1143	2,5-Dimethyl-3,4-diphenyl-2,4-cyclopentadien-1-one	0.369016797446536	0.404024815791346	0.0903928113905391	0.648166413126219	0.82838778944152	0.913351811630083	-0.130757
1144	(1-Methyl-1H-benzimidazol-2-yl)acetonitrile	0.0609985958014828	0.0384534714744591	1.02892099497365	0.0248313983392145	0.214079780005707	1.58629620324392	0.66566218532414
1145	3-Sulfinoalanine	0.0889936112323847	0.0720412082029266	0.88394292923261	0.290546161225608	0.721259151885194	1.23531536258673	0.304879393194822
1146	3-Cyano-4,7-dimethylcoumarin	0.0472875939661692	0.0375212142293421	1.09637042942534	0.208188900776481	0.665458763840844	1.26028954385995	0.333755222219227
1147	3-Hydroxy-4-iodobenzonitrile	0.0184755330308794	0.0155485795917248	1.02720584289133	0.27462549845111	0.721259151885194	1.18824571221363	0.248833195682505
1148	2-Amino-4,5,6,7-tetrahydro-1-benzothiophene-3-carboxylic acid	0.0185718106672049	0.0137692628392237	1.23023220095002	0.104576994723102	0.46901397134615	1.34878757737854	0.43166315392458
1149	3-Phosphonopropanoic acid	0.0553614029828532	0.0550412224934975	0.117827114914528	0.95791129112577	0.982013544794846	1.00581710352443	0.00836799119992238
1150	Vinaginsenoside_R2	0.0134799243833767	0.015825346425835	0.155627458576663	0.656436806371076	0.832998982668727	0.851793320705489	-0.231425
1151	Glucosyl_passiflorate	0.863669957189477	0.918572510082217	0.331902392581848	0.836172403456067	0.92290986015664	0.940230572665597	-0.0889135
1152	2-(Hydroxymethyl)-5-methyl-4H,7H-[1,2,4]triazolo[1,5-a]pyrimidin-7-one	0.363934980333857	0.398972164223547	0.334065229782649	0.542996142948774	0.774177145566999	0.912181382483469	-0.132607
1155	Methyl 3-hydroxy-4-nitrobenzoate	0.0293015095019022	0.0299086283656436	0.20089123604854	0.9059575243004	0.954575687728676	0.979700879080137	-0.0295868
1156	2-Chloro-4,5-dimethoxybenzoic acid	0.880296605290591	0.894768677764734	0.279555507331614	0.876507846498348	0.941295371336236	0.983825906255127	-0.0235251
1157	Phe(Benzoyl)-Leu-Arg	0.0219972942144032	0.019005164192228	0.68349096158464	0.553370214902759	0.779194364552647	1.15743773597067	0.210934586209114
1158	Gambogic_acid	0.956462450782226	1.21598089045881	0.461062736810907	0.389543156459179	0.722866689101957	0.786576876566979	-0.34634
1159	N-Cyclohexyl-N'-(1H-tetraazol-5-yl)urea	0.139086521248768	0.141848636811671	0.00477358865764126	0.899182292265826	0.951752685560473	0.980527725715335	-0.0283697
1160	3-Quinolinecarbaldehyde	0.21387874291739	0.13306652839924	1.49982329050943	0.0194711098477773	0.184688042132035	1.60730685237153	0.684645381492416
1161	(4Z)-3-Amino-5-imino-1,5-dihydro-4H-pyrazol-4-one (4-fluorophenyl)hydrazone	0.0823236761262662	0.0885682541420763	0.146917814682112	0.755485589472874	0.881517734639957	0.929494172869288	-0.105482
1162	Calystegin_B2	0.0159671248801505	0.00994143590072672	1.3316009136604	0.117050399722522	0.494114160649477	1.60611857679264	0.68357840831952
1163	1-Mercapto[1,2,4]triazolo[4,3-a]quinoxalin-4(5H)-one	0.598252655778199	0.39759043768808	1.82130240865704	0.0176998423524739	0.175984105911417	1.5046957850821	0.589471836674607
1166	Tadalafil	0.00450087141867278	0.00298927901448144	1.35162706194349	0.103637825955125	0.467076425048906	1.50567123271815	0.590406788132764
1167	trans-Zeatin	0.177136688855303	0.152817808065802	1.22862427297242	0.085407365095113	0.425504029978524	1.15913643244398	0.213050384140975
1168	Glabranine	0.0231611555026497	0.031483324225867	1.62401409990969	0.039293702289715	0.282582798133626	0.735664230895299	-0.442881
1169	1-Stearoyl-2-arachidonoyl-sn-glycero-3-phospho-(1'-myo-inositol)	0.000832699984620691	0.000937378202391097	0.094378123725426	0.598652768933281	0.804541095351854	0.888328726331176	-0.170834
1170	4,5,6,7-Tetrachloro-3H-isobenzofuran-1-one	0.012080232171827	0.0114233614287052	0.216432450169867	0.613879183883945	0.812743968687949	1.05750240393088	0.0806609429057085
1171	Pro-Leu	0.0221860404469658	0.0229816737115592	0.226706662549095	0.766623642550594	0.886884450572971	0.965379664049744	-0.0508317
1172	Aspartyl-Proline	0.0101694799891076	0.00755599059357877	1.63312473265917	0.032313481615913	0.251878205632088	1.3458830927807	0.428553098811136
1173	1,6-Anhydro-.beta.-D-glucose	1.6366716252563	1.37820775921635	0.600405460025438	0.334229764548139	0.721259151885194	1.18753621455949	0.247971509880415
1174	1-(4-Chlorophenyl)-2-[(5-methyl-4H-1,2,4-triazol-3-yl)sulfanyl]ethanone	0.0331665627088217	0.0334719601335763	0.0957969565557076	0.920636763192894	0.962099544878595	0.990876022093245	-0.0132235
1175	(R,R)-cis-Diethyl tetrahydro-2,8-chrysenediol	0.0354900281114722	0.0368341807710354	0.437005688487272	0.850816264921541	0.929331862738916	0.963508007198026	-0.0536314
1176	Thieno[3,2-b][1]benzothiophene-2-carboxylic acid	0.0157714163777663	0.0070510560762061	2.28226196188414	0.0015610634780798	0.046764520307369	2.23674527720567	1.16140097019394
1178	8-Isobutanoylneosolaniol	0.808261891467876	0.917634740153058	0.12504206101873	0.600068794982693	0.805216884848578	0.880810039224387	-0.183097
1179	5-(2-Phenylethyl)-1H-1,2,3,4-tetrazole	1.33386484812564	0.984352767278225	1.83763943448647	0.00925742297415689	0.122607853894368	1.35506791108418	0.438365156028782
1180	Ethynylestradiol 17-.beta.-D-glucuronide	0.113098611117542	0.0753219404533884	2.10175722007015	0.00398826543842053	0.0770990588931433	1.50153607882063	0.586439140303161
1181	Methocarbamol	0.0635545129670906	0.0481199811163308	1.46940613338475	0.0376720015410594	0.275862391447258	1.32075099558843	0.401358497401128
1182	Hydromorphone	0.0299217780970903	0.00767786710021317	2.75984362876352	5.0999342802647e-06	0.00216695166765533	3.89714717727526	1.96241841647377
1183	MCPA	1.07005493791186	1.2834502349158	1.02145077795287	0.154641853032548	0.570252104168907	0.833733095995003	-0.262342
1184	Decenedioylcarnitine (Car(10:1-O2))	0.00382433187077311	0.00238309146395254	0.855872940963739	0.241229607240058	0.706087504954028	1.60477762965512	0.682373400263524
1185	Cryptotanshinone	0.0644430471065928	0.0567600756963259	0.82578857850173	0.399551753954028	0.724697996824392	1.13535872382151	0.183148198231099
1186	Ethyl 7-chloro-8-methyl-4-oxo-1,4-dihydro-3-quinolinecarboxylate	0.00480616186930118	0.00585623002381247	1.09774381010304	0.126743940014025	0.515392349822655	0.820692126121835	-0.285087
1187	Calpain Inhibitor II	0.00194616473608144	0.00164060450431539	0.599983315663649	0.363619995312634	0.721259151885194	1.18624856323527	0.246406339878961
1188	2-(3-Bromophenyl)-1H-benzimidazole	0.0179395091778929	0.0175412541213779	0.140389159476459	0.77769986020128	0.891515862206291	1.02270391009442	0.0323885211648244
1189	Glabridin	0.0226911853875876	0.0104479247597663	2.01801	0.00169782812968686	0.0484894124280939	2.1718366000269	1.11891556483722
1190	6-(4-Morpholinyl)-1H-purine	0.0232644737353846	0.0306662929900463	0.750107802311069	0.29575563132009	0.721259151885194	0.758633387574291	-0.398525
1191	2-Chloro-N-(4-methoxyphenyl)nicotinamide	0.246567015984264	0.211655414040983	0.799877880099991	0.249635452145365	0.711446402035273	1.1649454709272	0.220262426412548
1192	(1S,3R)-1-Aminocyclopentane-1,3-dicarboxylic acid	0.0263413986178362	0.0202835866454474	1.25292998526947	0.122194602727747	0.503880298829806	1.29865585797414	0.377019169220655
1193	2-Methoxyestrone_3-glucuronide	0.0045854945931775	0.00128204834819683	2.15480794611919	5.02656116526802e-06	0.00216695166765533	3.57669396760806	1.83862668240858
1194	4-Allyl-5-(2-methylphenyl)-4H-1,2,4-triazol-3-yl hydrosulfide	0.0163081554991883	0.0210179493663132	0.428545809713081	0.342461502263315	0.721259151885194	0.775915633583473	-0.366028
1195	Erythraddison II	0.0765955247566652	0.104966117984172	0.31442446261572	0.329156526767049	0.721259151885194	0.729716657409539	-0.454592
1196	Bis(phthalimidylethyl)amine	0.00373341068664022	0.00300172348933812	0.920344864160605	0.183711105472301	0.627335610289209	1.24375569565318	0.314703132347168
1197	2-{2-[2-(Methacryloyloxy)ethoxy]ethoxy}ethyl 2-methylacrylate	0.0752151448510243	0.077459552917045	0.0522465348014488	0.814741499239856	0.910466767052645	0.971024773814221	-0.04242
1198	6-(1-Pyrrolidinyl)-1H-purine	0.0530342079804029	0.0564625223185729	0.176491278371269	0.828751097961379	0.91831176550772	0.939281594279001	-0.0903704
1199	4-Oxo-4-((3-oxodecan-2-yl)amino)butanoic acid	0.0575001719410245	0.0570135428989777	0.163978656570721	0.954887457168591	0.980797082301434	1.00853532366703	0.0122616148252281
1200	(2-aminoethoxy)[2-[docosa-4.7.10.13.16.19-hexaenoyloxy]-3-[hexadec-1-en-1-yloxy]propoxy]phosphinic acid	2.71105996011132	1.87289978690443	1.97771494180837	0.00586616315400189	0.0973951490162036	1.44752003234099	0.533583313920225
1201	(2Z,6E,10Z)-12-Acetyloxy-10-(acetyloxymethyl)-6-methyl-2-(4-methylpent-3-enyl)dodeca-2,6,10-trienoic acid	0.0417712769089344	0.0465288614850907	0.1270762731665	0.585328764420632	0.797711137497724	0.897749817547529	-0.155615
1202	6-Amino-2,4-dichloro-3-ethylphenol	0.187362722786233	0.115548480618435	1.28546591841956	0.1206260999113	0.500707571187625	1.62150745542854	0.697335657086999
1203	SIROLIMUS	1.98985098978126	2.44273954762687	0.104841593742812	0.581816922198583	0.795656284440385	0.814598098153529	-0.29584
1204	5-(2-methoxyethylamino)-3H-1,3,4-thiadiazole-2-thione	0.0178606834744735	0.0204558287231125	0.560444792874963	0.387649288959499	0.722866689101957	0.873134191541857	-0.195725
1205	6-Azauracil	0.0186359336202261	0.0157040530671628	0.830730201511048	0.446753327687628	0.73322512038388	1.18669578742025	0.246950143715994
1206	4-Allyl-3-(4-chlorobenzyl)-1H-1,2,4-triazole-5-thione	0.00352973036181625	0.00416948433856473	0.886650483574647	0.206907215289837	0.663965508991122	0.846562806140984	-0.240311
1207	Toddalolactone	0.00216833185862047	0.00209802273129201	0.499257622083688	0.834688335347418	0.921727895814761	1.0335120903505	0.0475552659638323
1208	7H-Benzo[de]anthracen-7-one	0.190215079962536	0.247936680779597	0.444854623802694	0.33327966122055	0.721259151885194	0.767192169244323	-0.38234
1209	Isorhyncophylline	0.0265482092299692	0.0323962751807246	0.219773599181272	0.43678105381387	0.730637175548791	0.819483384489989	-0.287213
1210	1-O-Hexadecyl-2-O-(N-methylcarbamoyl)-sn-glyceryl-3-phosphorylcholine	0.342905394429311	0.263499280893744	2.01965761025754	0.0032994289087942	0.0694581495258798	1.30135229692557	0.380011575602651
1211	1-(3,4-Diethoxybenzylidene)-6,7-diethoxy-1,2,3,4-tetrahydroisoquinoline	0.0722480525551833	0.0857802001528029	0.0364355164073897	0.631112707032475	0.820210147341831	0.842246257603569	-0.247686
1213	2-Amino-4-(3-hydroxyphenyl)-7-nitro-4H-chromene-3-carbonitrile	0.0149811621830164	0.0160429120284648	0.523470333533332	0.480342237706096	0.744994370847195	0.933818134540379	-0.0987865
1214	Ile-Asp	0.0323970566754013	0.022963184823911	1.54447691175531	0.0894701619361123	0.434885928847359	1.4108259339387	0.496540000880257
1215	2-Hydroxy-2',3'-dichlorobiphenyl	0.0134727765926997	0.014462713543302	0.277681039918655	0.705698037163212	0.856363766027748	0.931552474738688	-0.102291
1216	Cyanazine	0.017289133953996	0.01040484380611	2.24131808591706	0.00364126928018991	0.0731062935521253	1.66164281522836	0.732610295417621
1217	Phenacetin	0.137655442390511	0.0768804891103598	2.52728010346957	8.09666286993956e-05	0.00921172019794306	1.79051205297238	0.840372230305998
1218	Ritalinic acid	0.0177914107838554	0.0179053871220035	0.537217158783358	0.976166054664451	0.988799127085427	0.993634522539417	-0.0092128
1219	3-Amino-2-hydroxyheptanoic acid	0.120549479755375	0.0857606576128315	1.26861777486458	0.104615796490467	0.46901397134615	1.40565013271701	0.491237551305571
1220	Anhydroecgonine methyl ester	0.0197626789681777	0.0191126238697293	0.137282872705076	0.852949048928931	0.930424673412205	1.03401181872668	0.048252675711768
1221	5-(4-Methylpiperazin-1-yl)-5-oxopentanoic acid	0.0114487347226878	0.00653286169937128	2.62039874111106	0.000116545212043493	0.0109795082115182	1.75248386534643	0.809401161786911
1222	7-Hydroxy-3-phenyl-2-(trifluoromethyl)-4H-chromen-4-one	0.0311813482207448	0.0380067269281967	0.454366544567591	0.40448037727621	0.725434632738894	0.820416561511687	-0.285571
1223	Androstan-4,6-diene-17.beta.-ol-3-one	0.393134962088319	0.098865514956194	2.80183951573935	3.67966789216568e-06	0.00190321768253589	3.97646198740291	1.99148537969096
1224	Furcelleran	0.00460137047426407	0.00227773597252909	1.75147952122668	0.0192561589148733	0.183581367641569	2.02015094363854	1.01446309372111
1225	4-[(6-Aminopyrimidin-4-yl)amino]benzenesulfonamide	0.103244076246036	0.141626586628555	1.95094411971469	0.00289641891172021	0.064763052780806	0.728987958431953	-0.456033
1227	Purvalanol A	0.0186973576504812	0.0211091293439363	0.388059071479384	0.486165299986057	0.746052204668508	0.885747457691906	-0.175033
1228	3-Hydroxyoctadecanoic acid	0.174607750695049	0.144563076194261	0.688832169500592	0.415210609592011	0.727055079201485	1.20783090185778	0.272418489325583
1229	Gallic acid	0.0692064027356883	0.109162011112689	0.615839824041137	0.286942175167716	0.721259151885194	0.633978817633233	-0.657493
1230	Laxapur	0.0158776254540235	0.0415476967166619	2.22155030729415	0.0159279141260399	0.164984662738383	0.382154167589659	-1.38777
1231	3,4-Dihydroxy-5-((6-O-((4-(2-hydroxypropan-2-yl)cyclohex-1-en-1-yl)carbonyl)-.beta.-D-glucopyranosyl)oxy)benzoic acid	0.00193116410878877	0.00236259641290607	1.05430571739455	0.154571123757348	0.570092258038617	0.817390603930269	-0.290902
1233	Ethyl 2-amino-4-(4-bromophenyl)-3-thiophenecarboxylate	0.0329846782871172	0.0307558185136243	0.756237170333273	0.477773827503791	0.744029905714949	1.07246953198484	0.100936662476564
1234	3-Bromo[1,1'-biphenyl]-4-ol	0.424455775909784	0.409295722047449	0.321181921557089	0.731754020106318	0.86993197616705	1.03703936553869	0.0524706592326452
1235	2-(2,6-Dihydroxy-4-methoxycarbonylbenzoyl)-3-hydroxybenzoic acid	0.0377578746636228	0.0289265630957525	1.6864630519755	0.0256822791422475	0.219411182495525	1.30530110122786	0.384382639854118
1236	2-(Acetylamino)-N-[2-(1-piperidinyl)phenyl]-1,3-thiazole-4-carboxamide	0.0156338178658399	0.00910124234481565	2.01001586198218	0.00115274850013048	0.0397354698223786	1.71776745124751	0.780534739828824
1238	3-Amino-2-hydroxy-5-sulfobenzoic acid	0.0861988440314791	0.113174398447675	0.281230337370284	0.537853251776222	0.771166221471038	0.7616461427125	-0.392807
1239	5-[(Chloroacetyl)amino]-2-hydroxybenzoic acid	0.157645479321022	0.124977073901261	1.18519376474681	0.315518429349269	0.721259151885194	1.26139518553276	0.335020331883392
1240	Amastatin	0.0154808226438573	0.0248088562078118	1.2824501349735	0.142385530990585	0.546145097661138	0.624003884507289	-0.680373
1241	3-acetamidobutanal	0.0412452805124312	0.0634624016473433	0.379720278878462	0.363953778015614	0.721259151885194	0.649916792333653	-0.621673
1242	PS(18:1/18:1)	0.0448762875775967	0.0329472923559453	1.94104267176433	0.00863608717358095	0.118760459018465	1.36206299117927	0.445793425053748
1243	Etidronic acid	0.0624247037724013	0.0655946834021289	0.118160272517286	0.649218847251684	0.829233615561936	0.951673223113312	-0.0714618
1244	Ligustroside	0.0030186715201453	0.00389584873111106	0.145422697177776	0.662132228834967	0.835743740790785	0.774843103131574	-0.368024
1245	9,10,11,12-Tetrahydro-9,12-epoxy-1H-diindolo[1,2,3-fg:3',2',1'-kl]pyrrolo[3,4-i][1,6]benzodiazocine-1,3(2H)-dione	0.00572922402228592	0.00561458965704787	0.341101750083771	0.857006560685515	0.932327128930527	1.02041722943976	0.0291591637330014
1246	3-Amino-5-(4-methoxyphenyl)pyrazole	0.134103513849959	0.0816592119970124	1.16452205922559	0.0569959543644526	0.345875479314028	1.64223374889859	0.715659489098551
1247	7-Chloro-8-methyl-4-hydroxy-3-quinolinecarboxylic acid	0.0674032838840497	0.0535516407604318	1.09737483574229	0.23139933265212	0.696001948254955	1.25865954669035	0.331888102974699
1248	5-Amino-1-(2-pyridinyl)-1H-pyrazole-4-carbonitrile	0.0099243186080959	0.00861955121285477	1.01675585883105	0.247744688660209	0.711446402035273	1.15137300806279	0.203355296288051
1249	PC(20:2(11Z,14Z)/15:0)	2.09775789905518	1.5179812080696	2.18616007553395	0.00126230138341721	0.041915653592897	1.38193930722164	0.466694256035066
1250	PC(20:2(11Z,14Z)/20:5(5Z,8Z,11Z,14Z,17Z))	1.56601129215039	1.37596608354859	0.887720335832913	0.296736399195553	0.721259151885194	1.13811765484195	0.186649706399451
1251	Netilmicin	53.0335763130986	74.2244810465594	0.395914817854629	0.381891616564334	0.721926018406905	0.714502487121893	-0.484989
1252	2,4,6-Trihydroxy-5-[1-(4-hydroxy-1,1,4,7-tetramethyl-1a,2,3,4a,5,6,7a,7b-octahydrocyclopropa[h]azulen-7-yl)-3-methylbutyl]benzene-1,3-dicarbaldehyde	0.0141613169218034	0.0151369672492492	0.412126127735242	0.558923731706062	0.782726312915868	0.935545191359632	-0.0961208
1253	Formoterol	0.0617799986787583	0.121422201884773	0.568971756618484	0.243648408203957	0.708584978182203	0.508803149010477	-0.97482
1254	.beta.-Alanylleucine	0.0147839391582334	0.0179666882230953	1.02972603235934	0.154926387055925	0.570430213022979	0.822852769228188	-0.281294
1255	Heptanedioic acid, 1-(2-cyclopentylidenehydrazide)	0.0587283234166689	0.0489799878689391	1.3028945836603	0.10487491781318	0.469367108527602	1.1990269081694	0.261864035605314
1256	3,5,6,7,8-Pentamethoxy-2-(7-methoxy-1,3-benzodioxol-5-yl)chromen-4-one	0.0030234794247926	0.0011810278708169	1.78577360309047	0.00151013277205945	0.0458323094960317	2.56004070649179	1.3561667502983
1257	Bakers_yeast_extract	0.22264074836646	0.255793557434749	0.000565993987502632	0.582100102088905	0.795656284440385	0.870392321836541	-0.200262
1259	GKK 1032B	0.973372662258968	0.881008886818507	0.707162136647292	0.376975793199901	0.721259151885194	1.10483864217761	0.143835684432604
1260	Diethylacetic acid	0.0475831256746556	0.0478663629060456	0.40197395582589	0.968828443583175	0.985393658788554	0.994082750094341	-0.00856214
1261	EUGENYL_BENZOATE	0.0300921550678321	0.0273345110046097	0.556875099785479	0.613906456007705	0.812743968687949	1.10088507025999	0.138663862888956
1263	1,9-Dideoxyforskolin	22.9317084356193	35.8301145864962	0.416127569436057	0.340467345705493	0.721259151885194	0.640012143423674	-0.643829
1264	Hoduloside_VI	0.0873303613282352	0.100581898635512	0.17845355888184	0.68292386064969	0.846136323418624	0.86825127098368	-0.203815
1265	Stachybotramide	0.0688873830129597	0.0905419940245285	0.247248030772784	0.406934334038617	0.7256366404217	0.760833508861067	-0.394347
1266	Dye X-27237-115	0.0237666622643301	0.0266419213814979	0.831303101614794	0.24333777385369	0.708090480168029	0.892077636744149	-0.164759
1267	Difenoxin	0.789053191064758	0.671604701472353	1.03106926732588	0.473014692584332	0.742164482905614	1.17487740829527	0.232510227708203
1268	Icariside_B8	0.150268799617407	0.257053731404477	0.467141954192108	0.243302344506798	0.708090480168029	0.584581281105612	-0.774524
1269	1-(10Z-Heptadecenoyl)-sn-glycero-3-phospho-(1'-rac-glycerol)	0.0700207505906826	0.0590305804350915	1.27403918911796	0.0964495492440564	0.450040254428788	1.18617757227842	0.246319999318218
1270	Diflufenican	0.0317703768363024	0.023328157374366	0.262086322498045	0.275806048096958	0.721259151885194	1.36188968234641	0.445609844922955
1272	Asp-His	0.208901644313069	0.204792000907901	0.215000156451734	0.89216640526195	0.948748960964037	1.02006740198323	0.028664482877405
1273	N-[5-(2,5-Dioxopyrrolidin-1-yl)pentyl]-N-hydroxyacetamide	0.0140405111795088	0.00491405717290373	2.38879217387919	0.00029014599966057	0.0192383430348187	2.8572136394604	1.51460891344152
1275	8-Acetamido-2-methyl-7-oxononanoic acid	0.0102230709380048	0.0106468606441556	0.604390587651566	0.84752894217419	0.927590420862463	0.960195806039456	-0.0585995
1276	2-(Hydroxymethyl)-2-(octylamino)-1,3-propanediol	0.076169197986944	0.0974899134239668	0.419310626890009	0.32169438122043	0.721259151885194	0.781303370900508	-0.356045
1277	Propanoic acid, 3-[(1,4-dihydro-5,8-dimethoxy-1,4-dioxo-2-naphthalenyl)thio]-	0.0408967141648079	0.0380641291219379	0.763172683079333	0.613098842192526	0.81238211470802	1.07441612636916	0.10355286406471
1280	PC(P-18:1(9Z)/0:0)	0.0603022537292019	0.056232949231394	0.0279098988087932	0.759255441590574	0.883111636531606	1.07236512673492	0.100796208818928
1281	Aeglin	0.0340285569227057	0.0432970231374748	0.0122688464334527	0.474488788462852	0.742667410948344	0.785932945428135	-0.347522
1283	tras-4-Hydroxycinnamic acid sulfate	0.320987280800144	0.177675953992778	1.45601300389392	0.0921598731383017	0.440185491796155	1.80658819376983	0.853267685774292
1284	PC(20:2(11Z,14Z)/18:3(9Z,12Z,15Z))	6.16458658520061	5.03304413749296	1.50696662579209	0.0321445615379224	0.251113229081988	1.22482267526295	0.292572896953104
1285	Chlorambucil	0.0180918384302068	0.0185361993201628	0.225986832765566	0.759876831748105	0.883366351075915	0.976027400100698	-0.0350064
1286	Gibberellin_A94	0.0800793303274157	0.0414502760249108	2.26078317039292	0.000230714940120505	0.0169734454180527	1.93193720300655	0.950048200600483
1287	1-(2-Thienyl)-1-heptanone	0.0321136665390057	0.025435572941857	0.977371299175094	0.23939938720855	0.704195428324668	1.26254936786421	0.336339800839004
1288	2,3,4-Pentanetrione, 3-[(4-nitrophenyl)hydrazone]	0.0370176292478069	0.034892459082708	0.387637367282429	0.672656407557366	0.841881960044746	1.06090628809112	0.0852972258312064
1289	2-(2-Chloro-6-fluorophenyl)acetohydrazide	0.0328700710651504	0.0340274995718256	0.243701525030154	0.773698629782046	0.889421538687953	0.965985496400285	-0.0499266
1290	6H-Dibenzo[b,d]pyran-9-methanol, 3-(1,1-dimethylheptyl)-6a,7,10,10a-tetrahydro-1-hydroxy-6,6-dimethyl-, (6aR,10aR)-	0.00667993500300314	0.0146114405134296	0.115003349032611	0.0740230059928134	0.396184828989814	0.457171556552794	-1.12919
1292	SM(d18:1/20:0)	1.07989051246231	0.824990608242154	1.95279295788949	0.00515184955001051	0.0905924895533942	1.30897309820688	0.38843544756402
1296	N-(4-Chlorophenyl)-N'-(4-pyridinyl)urea	0.0242375767225546	0.0159465432097759	1.06608136444024	0.066575630387539	0.375943754995541	1.51992669531638	0.604001745475596
1297	Methylglycinate	0.0432274369757274	0.0496796668504386	0.973604443045068	0.198153870035414	0.651027863995159	0.870123326427777	-0.200708
1298	Salicin	0.0368058218430303	0.035499455854139	0.295348671558195	0.763759995305906	0.885383246228784	1.03679960600689	0.0521370750982783
1299	4-[3-(Benzyloxy)phenyl]-2-chlorobenzonitrile	0.00861450729837151	0.00776178806729114	1.0040349914699	0.237225186664017	0.70182909393416	1.10986118452188	0.150379243309063
1301	Fonsecin	0.0510115585221533	0.0578983302954612	0.0116063391246102	0.601625831511135	0.80639446806406	0.881054052195219	-0.182698
1303	2-amino-3-({[3-(hexadecanoyloxy)-2-(octadecanoyloxy)propoxy](hydroxy)phosphoryl}oxy)propanoic acid	2.79675433615819	1.01313971543089	2.74997813635683	0.000147554315118249	0.012371827427501	2.76048238319108	1.46492039418765
1304	Mesotrione	0.61373391117774	0.571752598745497	0.686446919067802	0.394766220264457	0.723782756012819	1.07342566089661	0.10222228214273
1305	Araliasaponin_I	0.837994393981037	1.33132806811398	0.417979867418166	0.321577070344255	0.721259151885194	0.629442444767338	-0.667854
1306	(2-aminoethoxy)[2-[hexadec-9-enoyloxy]-3-[octadeca-1.11-dien-1-yloxy]propoxy]phosphinic acid	0.294758280766838	0.193989733304887	1.89166513459757	0.015758896099825	0.163722663073033	1.51945299240953	0.603552042634681
1307	1-Methyl-3-indoleacetic acid	0.117112117166371	0.0773544802371629	1.93379227808406	0.0116025828453893	0.138793045333498	1.51396682916509	0.598333596391497
1308	LysoPC(18:1(11Z))	17.9340680312367	18.526292581588	0.174638307861074	0.740542391647634	0.873857469653115	0.968033293885258	-0.0468714
1309	Isopentenyladenine	0.0539207964200382	0.0633915267690714	0.0214797682107001	0.633080997490833	0.820897737318866	0.85059942816121	-0.233448
1311	N,1-Diethyl-2-oxo-1,2-dihydrobenzo[cd]indole-6-sulfonamide	0.0067212530043699	0.00660648703570302	0.335635567652424	0.932163410382544	0.968286599200668	1.01737170875333	0.0248468811602686
1312	8,11-Tridecadienoic acid, 13-(3-pentyl-2-oxiranyl)-, methyl ester, (8Z,11Z)-	0.00322015460425949	0.002717698287639	0.983831368596744	0.307922388012274	0.721259151885194	1.18488303830702	0.244744655425256
1313	Cytochalasin B	0.0800741271358262	0.0528804251723989	0.320926908893928	0.3699004036279	0.721259151885194	1.51424892811984	0.598602390161059
1314	4-(.beta.-D-Glucopyranosyloxy)pentan-2-yl (2E)-3-(4-hydroxyphenyl)prop-2-enoate	0.00558489176220351	0.00305252555425997	2.19518425891133	0.000902853304527527	0.0359838101774393	1.82959705428493	0.871525948074759
1315	Arvenin III	0.173221359098449	0.216803327826468	0.316583379181908	0.461325271052239	0.737787918179665	0.798979244622563	-0.32377
1316	(2-aminoethoxy)[3-[hexadec-1-en-1-yloxy]-2-[icosa-5.8.11.14-tetraenoyloxy]propoxy]phosphinic acid	1.96312205132564	1.32543	1.94873155233356	0.00669842921732065	0.104937017535452	1.48112111618166	0.566689619404737
1317	2,3-Dinor-	0.0120753404361352	0.0149745525086633	0.00285320836944078	0.543845255950573	0.774283192605941	0.806390737162207	-0.310449
1318	LysoPC(20:4(5Z,8Z,11Z,14Z))	32.9877615328348	36.9856218807069	0.826550771009689	0.212119830192055	0.669953711255854	0.891907715901959	-0.165034
1319	Talaromycin_A	0.319116805365196	0.276831109233612	0.889533326929313	0.481269834350139	0.745069000041078	1.15274907595699	0.205078509286778
1320	PC(20:4(8Z,11Z,14Z,17Z)/20:1(11Z))	1.70496935752564	1.43463273271093	1.16726035046296	0.12045547156763	0.500505251657744	1.18843611932921	0.249064357799647
1322	Eurycomanone	0.00183202766220954	0.00100233046519574	2.02859893708675	0.000382290357110786	0.0224637884117464	1.82776811223808	0.87008304821605
1323	LysoPC(16:1(9Z))	1.98566564093225	1.74413450677927	1.07156361369738	0.20777479584674	0.665106880904736	1.13848194231247	0.187111408784276
1324	5-Sulfosalicylic acid	0.0593973415013904	0.0429719100015215	1.28395477119938	0.137499713664658	0.538202251991894	1.38223647725427	0.467004457532689
1326	Dephnoretin	0.0142215546109725	0.0344238202922399	2.28606767466377	0.00207253668556513	0.0539182452996783	0.413131212347703	-1.27533
1328	5,5'-Methylenebis(2-aminobenzoic acid)	0.0219346849661348	0.0144123752291496	2.14773564613194	0.000964840880477193	0.0366569108239693	1.52193407522245	0.605905867770819
1329	Okadaic_acid	0.0604557392744514	0.0820240547051129	0.622831604975761	0.300709996929439	0.721259151885194	0.737048899762364	-0.440168
1331	.beta.-D-Glucopyranosiduronic acid, 5-[3-[(2,2,3,3-tetramethylcyclopropyl)carbonyl]-1H-indol-1-yl]pentyl	0.0783811107973863	0.0655695325554833	1.10758421314156	0.31993896456254	0.721259151885194	1.19538919590531	0.257480408655588
1332	(4E,6E)-8-(.beta.-D-Glucopyranosyloxy)-2,7-dimethylocta-4,6-dienoic acid	0.0158756330304275	0.0271151633727714	1.60846621670748	0.0149087057108758	0.158780236321152	0.585489115893342	-0.772286
1333	4-Oxo-4-{[(4-phenyltetrahydro-2H-pyran-4-yl)methyl]amino}butanoic acid	0.0116762767948644	0.0314102469185294	0.6358572600993	0.320800167422627	0.721259151885194	0.371734638863228	-1.42765
1334	PC(20:3(5Z,8Z,11Z)/18:0)	5.45760230251211	4.91132426628754	0.924253947374513	0.254318571583962	0.713861194501774	1.11122825669939	0.152155190250674
1336	2,3-Butanediol_glucoside	0.206594923187492	0.256525965345446	0.252040987391587	0.423215604568843	0.728716683537673	0.805356771230873	-0.3123
1337	LysoPC(18:3(6Z,9Z,12Z))	2.52028728928023	2.47038468193165	0.27050062019845	0.817760718161628	0.912420694729656	1.02020033872197	0.0288524848441802
1339	2-{[2-(3,4-Dihydroxyphenyl)-2-oxoethyl]sulfanyl}-6-methyl-4(3H)-pyrimidinone	0.0343855446328579	0.0184979754811672	2.21459901332274	0.00176955266230879	0.049521668050331	1.85888151208038	0.894434813623737
1340	Sempervirine cation	0.072201701432975	0.0420779896183193	2.00119068017241	0.00212271223205081	0.0546355931510339	1.71590187858074	0.778967056723049
1341	Tagitinin C	0.0243930561974118	0.0128397931383999	2.10826760158298	0.000866866356237451	0.0353885441899289	1.89980133904647	0.925848564789323
1342	Thr-Pro	0.0256169235529138	0.0149114981532563	2.32525981641135	0.000993163825915783	0.0371900554956234	1.71793090738638	0.78067201460473
1344	3,5,9-Trioxa-4-phosphatetracosan-1-aminium, 7-(acetyloxy)-24-carboxy-4-hydroxy-N,N,N-trimethyl-, inner salt, 4-oxide, (R)-	0.185613168649247	0.161664818171779	0.859126853178944	0.306782146846947	0.721259151885194	1.14813582044809	0.199293317881638
1345	Praeroside III	0.00720832039794862	0.00558544015407605	1.42339252138904	0.635096725029815	0.822165936662049	1.29055547980194	0.367992162907795
1347	Cyclohexyl(phenyl)[3-(piperidin-1-yl)propyl]silanol	0.0139837786527398	0.0222874112639979	0.541618276466025	0.085305459622686	0.425098053935931	0.627429470704326	-0.672475
1348	Ricinoleic acid methyl ester	0.00690225900062711	0.00469253420510994	1.70486856830894	0.0148811974203558	0.158780236321152	1.47090222445494	0.556701349256078
1349	Sophoraside A	0.0267341910032859	0.0219963298381523	0.928903752958107	0.247322871585839	0.711446402035273	1.21539325878429	0.281423195065834
1350	D-Saccharic acid 1,4-lactone	0.104671569672832	0.1444840745962	0.4660248297729	0.395651336232333	0.724221992172175	0.724450566371176	-0.465041
1353	PC(20:3(5Z,8Z,11Z)/14:0)	2.03269847756875	1.67651516050591	1.61036185009405	0.0294996108762967	0.238609906155593	1.21245457568982	0.277930698100089
1354	Glutamic acid diethyl ester	0.0399861305001218	0.0409643260116409	0.13242594105139	0.890216548358507	0.947820248662311	0.976120795659101	-0.0348684
1356	2,2'-(2-Hydroxyethylazanediyl)diacetic acid	0.00474095733216447	0.00510993420423734	0.187918933770763	0.724012644074888	0.864975800629079	0.927792245980994	-0.108126
1357	Arvenin II	0.192717006257681	0.270205123996961	0.352814930707629	0.379620495659344	0.721454308881371	0.713224839732677	-0.487571
1358	.alpha.-Solanine	0.0496783121190227	0.0931567941938253	0.367401541076859	0.303995534805901	0.721259151885194	0.533276317083865	-0.907045
1359	1-(2-Hydroxy-4-methoxyphenyl)-3-phenyl-1-propanone	0.00631398914617927	0.00591214917368584	0.630696176635459	0.632714722320415	0.820616312253569	1.06796851038231	0.0948691090244967
1360	SM(d16:1/24:1(15Z))	2.89877956270037	2.22094353931737	1.88545168899834	0.00777572820682817	0.112492135879072	1.30520182588313	0.38427291077004
1361	3-Chloro-2-fluoroaniline	0.192325565221123	0.189841180326711	0.307625833115429	0.906159815803733	0.954576369410733	1.01308664900912	0.0187575727073102
1362	3-(Trifluoromethyl)cinnamic acid	2.24923772837675	1.86119876958876	0.995974017901222	0.21932827971241	0.681122079311792	1.20848872518529	0.273204013281277
1363	Epitheaflavic_acid_3'-gallate	0.0230634840329281	0.0437681428622189	1.50915685300551	0.0894518697248619	0.434885928847359	0.526946827639715	-0.924271
1364	13-(Dodecan-2-yl)-6-(1-hydroxyethyl)-3-(hydroxymethyl)-12-methyl-9-(propan-2-yl)-1-oxa-4,7,10-triazacyclotridecane-2,5,8,11-tetrone	0.10802049427082	0.0836270632226657	1.45267734597651	0.046046966152645	0.307373464346928	1.29169302505822	0.369263249716907
1366	PI(18:1(9Z)/18:3(9Z,12Z,15Z))	0.0873515054025077	0.0726187366601165	1.24181802702226	0.157868346735541	0.576837307657768	1.2028783399434	0.266490734587083
1367	3-(.alpha.-L-Arabinofuranosyloxy)pimara-8(14),15-dien-12-yl 6-deoxy-.beta.-D-galactopyranoside	0.0489356347679311	0.139531492632268	1.67845	0.0768730519956774	0.402843428781778	0.350713905834146	-1.51163
1368	N-Arachidonoyl-L-serine	0.0187442465324681	0.0190198054773369	0.575115352152474	0.942203695857255	0.973896527907793	0.985511999836321	-0.0210547
1369	Tigecycline	0.236362881001884	0.288802924146236	0.444113329605048	0.405368797592643	0.725434632738894	0.818422741738587	-0.289082
1370	2-(Dipentylamino)-2-(hydroxymethyl)-1,3-propanediol	0.0828710355360793	0.0794138771390578	0.470873372537338	0.877974911524901	0.942044818488375	1.04353342918855	0.0614768174139449
1371	(S)-3,5-Dihydroxyphenylglycine	0.283518088039623	0.349758398684612	0.0927217778892868	0.570118245234203	0.788849001947912	0.810611236516097	-0.302918
1372	3-Hydroxysebacic_acid	0.00594245004653546	0.00357271065178126	1.84670353634535	0.0211176805266195	0.193767840868089	1.66328892141677	0.734038793574536
1373	Goyaglycoside_h	0.212942241497852	0.218184559264163	0.401997924843764	0.928641976219274	0.966385030317558	0.975973012095855	-0.0350868
1374	SM(d18:1/22:0)	2.27792828454582	1.71517555376023	1.99946092088281	0.00538920928856388	0.0931921406876245	1.32810211733245	0.409366079294109
1375	SM(d17:1/24:1(15Z))	2.44772654725976	1.99210761585108	1.64753587672795	0.0251789081654015	0.216353639291647	1.22871200721454	0.297146807938732
1376	(3S,5R,6R,6'S)-6,7-Didehydro-5,6-dihydro-3,5,6'-trihydroxy-13,14,20-trinor-3'-oxo-beta,epsilon-caroten-19',11'-olide_3-acetate	2.41530115699124	3.22768283238112	0.154102748994985	0.453009925253337	0.734343334790202	0.748308084288886	-0.418296
1377	Trichothecine	0.0198006849973397	0.0120673202212948	2.34581981691468	0.00017140008492195	0.0138315882483527	1.64085187384007	0.714445006967482
1378	1-Palmitoyl-2-arachidonoyl-sn-glycero-3-phosphoserine	0.0164829767799987	0.0110711529776064	1.59182919718089	0.031266392589919	0.247383344862103	1.48882205975644	0.57417133696419
1379	.delta.-Tocotrienol	0.0149170828585362	0.0286299160648032	0.501205655811283	0.0510408524126218	0.325972560500241	0.521031316500254	-0.940558
1381	3-[(1E,3E)-Hepta-1,3-dienyl]pentanedioic acid	0.131679254135139	0.252176098102644	0.506531056050847	0.362205578038323	0.721259151885194	0.522171828043519	-0.937403
1382	(2-aminoethoxy)[2-[docosa-4.7.10.13.16.19-hexaenoyloxy]-3-[octadeca-1.9-dien-1-yloxy]propoxy]phosphinic acid	0.364101804682321	0.273876500798081	1.87079146574566	0.00895498800866077	0.121064290258426	1.32943791680309	0.410816406596402
1383	1-(1-Pyrrolidiniumylmethyl)-2-naphthalenolate	6.59263552347983	5.25108970591266	1.67608839236149	0.02870211873054	0.235174384875971	1.25547950857831	0.328238481724736
1385	3-O-Feruloylquinic acid	1.28024602919833	1.48245725226746	0.720364290142655	0.332483944556154	0.721259151885194	0.863597265445705	-0.211569
1387	Melitin	0.022983739721594	0.0180015917884174	0.952318810480226	0.225892083789442	0.69106331705641	1.27676152152179	0.352489078018298
1388	PC(15:0/22:4(7Z,10Z,13Z,16Z))	0.569598307016463	0.479107980980415	1.24018924722436	0.0859478459331194	0.426313486607768	1.18887250813663	0.24959401218963
1389	epicatechin gallate	0.119926562695249	0.105909846404495	0.768301140352422	0.402020014869223	0.724697996824392	1.13234573334401	0.179314516144137
1390	Guanfacine	0.0188583711329161	0.0183024082232739	0.124590025691627	0.814116098339903	0.910436037133474	1.03037648941385	0.0431715802877898
1393	Niflumic acid	0.595015832542396	0.589558150721579	0.114205516894583	0.929652306160925	0.96703602250523	1.00925724089157	0.0132939374360917
1394	1-Stearoyl-2-oleoyl-sn-glycero-3-phospho-(1'-sn-glycerol)	1.21729466014215	0.849537785741227	1.83907137808418	0.011571210495645	0.138793045333498	1.43289054421523	0.51892840907738
1395	Torvoside_E	0.355056927496763	0.469876548347789	0.0912524653140736	0.498059345744977	0.751633994344675	0.75563874967848	-0.404231
1396	LysoPC(24:1(15Z))	0.208511050070482	0.147582624802766	2.13870032280892	0.00300104272337157	0.0655726643311056	1.41284280821772	0.498600961482206
1397	Valyl-Tyrosine	0.0106822673450759	0.00281271134948822	1.97689262009655	0.00352450523483953	0.0716255657274668	3.79785410508603	1.9251844852895
1398	PC(20:3(5Z,8Z,11Z)/15:0)	0.391365784892922	0.275955007114116	1.91385678394971	0.00568217958638274	0.0961812837304786	1.41822316973245	0.504084571035038
1399	PC(16:1(9Z)/22:6(4Z,7Z,10Z,13Z,16Z,19Z))	0.417463304805725	0.357129534218947	1.10242	0.152482528827504	0.566099545326078	1.1689408598444	0.225201941531249
1400	Dopamine 4-.beta.-D-glucuronide	0.588467158238108	0.241402628523525	2.32026720260207	0.00167736799295727	0.0481693815356832	2.43769987856931	1.28552051711794
1401	PS(14:1(9Z)/18:4(6Z,9Z,12Z,15Z))	0.0571276341229218	0.0606033074197299	0.195032543538351	0.82412839089818	0.915911027974634	0.94264878527609	-0.0852077
1402	Imiprothrin	0.0121713785379551	0.00627357722993722	2.19656791368716	0.00334616850138647	0.0698127894916578	1.94010180983728	0.956132362048173
1403	Methyl 4-iodo-3-methylbenzoate	0.0043953994896305	0.00353135301426475	0.584168824337486	0.432539574582977	0.730020780503644	1.24467858972906	0.315773246816656
1404	6-Benzyl-3-butan-2-yl-9-(7,8-dihydroxy-6-oxooctyl)-1,4,7,10-tetrazabicyclo[10.4.0]hexadecane-2,5,8,11-tetrone	0.399232972511854	0.44568711659796	0.214163079220927	0.78409273235416	0.895564665472952	0.895769605276677	-0.1588
1405	Beclomethasone	0.451635312422254	0.522092606088905	0.220550341542338	0.54784141216254	0.776609123798195	0.865048282919654	-0.209147
1406	Docynicaside A	0.00919149410710538	0.0334976716288662	1.51557681557138	0.0894837329098025	0.434885928847359	0.274392029659301	-1.86569
1408	Prolyl-Tyrosine	0.01248820431424	0.00540791632540909	1.9458824288243	0.0166520770727589	0.169202657225398	2.30924510713381	1.20742131130134
1409	LysoPE(20:4(8Z,11Z,14Z,17Z)/0:0)	1.47873897833736	1.20367685775938	1.06433228603078	0.140049054008301	0.542276604882429	1.22851824291945	0.29691928120355
1410	PI(18:0/18:2(9Z,12Z))	0.0849878643579404	0.0567906473396174	1.76968392362075	0.0149978258245574	0.159367794371627	1.49651163244713	0.581603493008129
1411	Digoxigenin_bisdigitoxoside	0.245724486679931	0.628085431122663	1.39692289447452	0.0749071652228108	0.398560485545341	0.391227808358353	-1.35392
1413	N-Methyl-D-aspartic acid	0.0296742615615654	0.0382264217060965	1.00338627803085	0.17352372707682	0.607187226510821	0.776276204707719	-0.365358
1414	5-(2-Aminoethyl)-1H-imidazol-2-amine	0.273277093981892	0.224467749985571	0.752852708676605	0.354295181912381	0.721259151885194	1.21744479551944	0.283856355440264
1415	Tazobactam	0.0112269040494662	0.0118790190684136	0.285486658715324	0.749801695143816	0.878528733842878	0.945103630595109	-0.0814556
1416	2-Deoxyribose 5-phosphate	2.80473652894202	2.80463683128709	0.146545440964061	0.999768727325109	0.99986477581462	1.00003554743838	5.12832015744571e-05
1417	Torvoside_D	0.208909435392015	0.38050218886685	1.23156323663107	0.117644754832415	0.494920952841155	0.549036093627096	-0.865027
1418	Benzamide, N-[(1S)-1-(aminocarbonyl)-4-[(2-fluoro-1-iminoethyl)amino]butyl]-	0.00451564696244154	0.0138738545733037	0.805059968208878	0.00192868531511754	0.0517464281710661	0.325478902678613	-1.61936
1419	LysoPC(22:6(4Z,7Z,10Z,13Z,16Z,19Z))	14.0240310411511	17.3202997289378	1.42765878108357	0.0453839730383987	0.304721574005608	0.809687549328059	-0.304563
1420	3'-Amino-3'-deoxythymidine	0.00441514248254438	0.00305171107207308	2.45713905937565	9.90487199180794e-05	0.0100594846277776	1.44677604736188	0.53284161823054
1421	Neohancoside D	0.109807473956058	0.0954427628307054	0.732640858549211	0.274274189067905	0.721259151885194	1.15050602789897	0.202268542360064
1422	SUDCA - Sulfoursodeoxycholic acid	0.0263811875403694	0.0348652571067091	0.0880220180698299	0.425744112599585	0.72947423285936	0.756661207448629	-0.402281
1423	[2-[docosa-4.7.10.13.16.19-hexaenoyloxy]-3-(octadecanoyloxy)propoxy]({[2.3.4.5.6-pentahydroxycyclohexyl]oxy})phosphinic acid	1.13941334254588	0.993306126279229	0.859640937141791	0.328790129020865	0.721259151885194	1.14709183040474	0.197980890888532
1424	Channaine	0.0392266387673974	0.0528661532350478	0.168763743727979	0.447150744583679	0.73322512038388	0.741999112229561	-0.430511
1425	1H-Indazole-3-carboxamide, N-[(1S)-1-(aminocarbonyl)-2,2-dimethylpropyl]-1-(5-fluoropentyl)-	0.0695953552323863	0.11180059931217	1.55151719935722	0.0493111860335864	0.319570711393141	0.622495368187265	-0.683865
1426	3-Hydroxystigmast-5-en-7-one	0.077713896745695	0.104677759483445	1.78713817440696	0.0118212145219885	0.140237997918975	0.742410776932853	-0.42971
1429	Rhein	0.027511403823198	0.0296124034145065	0.846481316689155	0.267641311700704	0.720306632576093	0.92905001455305	-0.106172
1430	Metalaxyl	0.0101271259473289	0.00785755160090587	1.35454764490375	0.110706804560879	0.482603783701317	1.28883989080789	0.366073052617774
1431	Butanediamide, N4-hydroxy-N1-[(1S)-1-(1H-indol-3-ylmethyl)-2-(methylamino)-2-oxoethyl]-2-(2-methylpropyl)-, (2R)-	0.0529255024959016	0.0644649595962854	0.134584722170337	0.49285888987631	0.748665369874453	0.820996442522417	-0.284552
1433	LysoPE(18:1(11Z)/0:0)	0.396513654965048	0.26460103996829	1.5223854713517	0.0120384133923616	0.141604388038965	1.49853400051854	0.583551817800771
1434	LysoPE(0:0/18:0)	1.50418821775957	1.26816346223798	1.43458661714115	0.0472584573276564	0.311663313766806	1.18611540432261	0.246244385216208
1435	(5E)-2-Heptyl-3,4,7-trihydroxy-2,3,4,7,8,9-hexahydrooxecin-10-one	0.00582451017569965	0.0149716573699215	1.08645547142326	0.0151616833767497	0.160444883522391	0.389035764831304	-1.36203
1436	2-Phenylethyl 6-O-pentopyranosylhexopyranoside	0.0249696086212216	0.0134910184103123	2.14484943241812	0.00139111474126537	0.0439253555832411	1.85083200258146	0.888173949750883
1437	N-(5-Chloropyridin-2-yl)-5-propylthiophene-3-carboxamide	3.16468510941764	3.41539582918423	0.197156106797336	0.601105457554478	0.806128739077291	0.926593949191983	-0.109991
1438	6-Formylpterin	0.0929987553615926	0.066735089926558	1.41494734529155	0.0736406324241826	0.395465150130758	1.39355106082779	0.478765864912794
1439	Trigoneoside_XIb	0.906631705539223	1.31157671633396	0.310182498999633	0.368939211139827	0.721259151885194	0.691253278781422	-0.532714
1440	2-(Butan-2-yl)-5a-hydroxy-4-(4-oxoquinazolin-3(4H)-yl)-4,5,5a,9c-tetrahydro-3H-2a,9b-diazacyclopenta[jk]fluorene-1,3(2H)-dione	0.0602814109482054	0.0746255031514227	0.312565136554094	0.436528739427619	0.730637175548791	0.807785655071409	-0.307956
1442	Daidzein	0.197042240139289	0.222582051737145	0.73826545965565	0.428977302226819	0.730020780503644	0.885256644017204	-0.175832
1443	[3,4,5-trihydroxy-6-(3,4,5-trihydroxybenzoyl)oxyoxan-2-yl]methyl 3,4,5-trihydroxybenzoate	0.0237816647493445	0.0310938455149147	0.943191177214512	0.114654109477545	0.489862212050581	0.764835109827029	-0.386779
1445	5,12-dihydroxy-6,8,10,14,17-eicosapentaenoic_acid	0.002952711236069	0.00841908743607564	2.42596140449485	0.00094133430991949	0.0363863609528783	0.350716304883198	-1.51162
1446	PE(20:1(11Z)/14:1(9Z))	0.914102632557352	0.384513723526555	2.42173800935505	0.00107187941691081	0.0385938326652373	2.37729520853948	1.24932106585978
1447	Lyciumoside_IX	0.809686266546056	0.913629256225039	0.0608950841207758	0.671369155873755	0.841016669143163	0.886230668544418	-0.174246
1448	Buspirone	0.0606994032595849	0.0719493259821803	0.187255332146262	0.573683513256306	0.790685207599384	0.84364102694469	-0.245299
1449	N-Acetylmuramoyl-Ala	0.247104371555144	0.27535791523935	0.15900087504581	0.619413183200833	0.814624223412108	0.897393384680271	-0.156188
1450	Aspidospermine	0.501279353822251	0.607425253535991	0.168447524742945	0.570538829198656	0.789014840512522	0.825252738347912	-0.277092
1454	2-(5-Iodo-2-methyl-1H-indol-3-yl)ethanamine	0.0379740676477778	0.0406919547049794	0.520617142574916	0.52328102076839	0.763896892527618	0.933208245293043	-0.099729
1455	Cevadine	0.0152682694932508	0.0181779110607211	0.12002994494277	0.543077089622244	0.774177145566999	0.839935317223691	-0.25165
1456	Carebastine	0.145580826364258	0.0946013617380193	1.83075525977224	0.0099791195746791	0.128615657007051	1.53888721779097	0.621887503078801
1458	1-O-((2E,4E)-9-Carboxy-8-hydroxy-2,7-dimethylnona-2,4-dienoyl)hexitol	0.058760824430048	0.0267897745530736	0.525405208643281	0.365405501700014	0.721259151885194	2.19340496179376	1.13317219707096
1460	N-(Methylsulfonyl)-13-(3-pentyloxiranyl)-5Z,8Z,11Z-tridecatrienamide	0.0183818876864085	0.00927420155397736	1.42419083064253	0.15677068261683	0.574540681584651	1.98204530917545	0.986989942633174
1461	Etretinate	0.000764509302104781	0.000598588891450607	1.10737428822105	0.16824000586662	0.598625478699689	1.2771859167852	0.352968549865172
1462	ISOPALMITIC ACID	0.0737464777353928	0.0431051229812598	1.40769555380472	0.0746298593452562	0.397514960318582	1.71085	0.774714803579201
1464	N-Acetylserine	0.0678116279281927	0.0613174598295246	0.660500372288362	0.301279620127125	0.721259151885194	1.10591058593626	0.145234746837553
1467	1,2,3-Tris(1-ethoxyethoxy)propane	0.635197944682906	0.64362387163198	0.294822011269048	0.920635223295707	0.962099544878595	0.986908616475474	-0.0190116
1469	Phosmet-oxon	0.0323319252167226	0.0279310793950507	1.33508871917065	0.106751023010717	0.473791579425095	1.15756089334849	0.211088088277019
1470	2-(2,4-Dichlorophenoxy)-N-(4-phenyl-1,3-thiazol-2-yl)acetamide	0.0743335958501507	0.0614666650333622	1.4943949268311	0.0491520400790562	0.319097435125024	1.20933185182253	0.274210187750347
1471	Ostarine	0.0269293345219044	0.0263771885567344	0.0990800008018897	0.889482899691633	0.947398145135038	1.02093270721337	0.0298877769218813
1472	D-Mannosamine	0.0622982174075441	0.0617776312558693	0.111834285985612	0.967643242209082	0.984909914582894	1.00842677423999	0.0121063280993257
1473	LysoPE(20:2(11Z,14Z)/0:0)	0.0359758389167176	0.0230888886661968	2.31379276998682	0.000473207247950807	0.0255900646813917	1.55814510766765	0.639829595635891
1474	Unguinol	0.0214429875252424	0.0167372846468979	1.29896722210558	0.313768141147467	0.721259151885194	1.28115091411895	0.357440429018427
1475	SM(d18:1/24:0)	4.16593371017134	3.71858101429483	1.17057789379308	0.123062342051475	0.505715115276507	1.1203019899679	0.163887679338832
1476	1-(3,4-Dihydroxyphenyl)-7-(4-hydroxyphenyl)-4-hepten-3-one	0.0360961453317903	0.0356203097278288	0.591196971840914	0.974878692008417	0.988120070474429	1.01335854762626	0.0191447203978449
1478	Bursin	0.255806335586255	0.420716421522446	0.314166620103647	0.363961497690653	0.721259151885194	0.608025554744378	-0.717796
1479	2-amino-3-({hydroxy[2-(icosanoyloxy)-3-(octadecanoyloxy)propoxy]phosphoryl}oxy)propanoic acid	0.141497402564923	0.117742067897419	1.25280452315181	0.0721629544198893	0.391768633904066	1.20175741000404	0.265145699122265
1481	Dimethenamid ethanesulfonic acid	0.00782235170807114	0.013521037631251	0.700218328032141	0.172600071284349	0.605481631700107	0.578531908674779	-0.789532
1482	Ferulic acid 4-O-glucuronide	0.0149085193991897	0.0157144461992318	0.317753460961251	0.831840404991001	0.920106220824149	0.948714272852866	-0.0759544
1483	PIPES	0.00929156235907982	0.00609266215687188	1.49592986163542	0.115093719512882	0.490632932075798	1.52504145476045	0.60884845957025
1484	[2-(carbamoyloxymethyl)-2-methylpentyl]_N-propan-2-ylcarbamate	0.927615311818247	0.454849352536258	2.81784425557249	2.92231014372121e-06	0.00164439181600745	2.03939019951513	1.02813783472088
1485	25-Epiruizgenin_3-[4''-rhamnosylglucoside]	0.326831897273539	0.362216321082769	0.275212440504399	0.758972867717365	0.883084178394297	0.902311348910352	-0.148303
1486	3-(4-Bromophenyl)-5-(2-fluorophenyl)-1,2,4-oxadiazole	0.0415232242912434	0.0365659401937494	1.12083	0.182234981352897	0.624872348194063	1.1355710825765	0.183418016278966
1487	2-(5-Chloro-1,3-benzothiazol-2-yl)ethanamine	0.0636107296640506	0.0552950121330294	1.33630682957181	0.0777464838585603	0.405488501586592	1.15038820338831	0.202120786904764
1489	Ornithokinin	0.00815714414947064	0.0185144679279868	2.38897575624097	0.000128868646134494	0.0113861191241393	0.440582153437969	-1.18252
1490	1H-Indazole-4-carboxamide, N-[(1,2-dihydro-6-methyl-2-oxo-4-propyl-3-pyridinyl)methyl]-1-(1-methylethyl)-6-[2-(4-methyl-1-piperazinyl)-4-pyridinyl]-	2.7667799644445	2.2338667052199	1.37129459628651	0.107264189604849	0.475056461938515	1.23856090337858	0.308664811532956
1491	Captopril disulfide	0.00104667012751803	0.000778164435466655	0.778935265073696	0.362149410839199	0.721259151885194	1.34505006887183	0.427659877442594
1492	Aspochalasin T	0.0348640247550054	0.017798977831774	1.70447000391494	0.0235945532433523	0.207436740142208	1.9587655585911	0.969944734155716
1493	Secologanoside	0.0163687896677819	0.0111342826159447	1.01282020403604	0.314204613619211	0.721259151885194	1.47013	0.555939042786923
1494	(2-aminoethoxy)[2-[octadec-9-enoyloxy]-3-[octadeca-1.11-dien-1-yloxy]propoxy]phosphinic acid	0.640322078907086	0.429874770454137	1.79978431551278	0.0227417646360548	0.202256958446246	1.48955491905381	0.574881315924435
1495	(2-aminoethoxy)[2-[icosa-5.8.11-trienoyloxy]-3-[octadec-1-en-1-yloxy]propoxy]phosphinic acid	1.52851774525448	1.03349222341241	1.77218634198436	0.0147170998258409	0.157888172120304	1.47898330594844	0.564605768081792
1498	Guineensine	13.5471409894227	25.0133619803084	0.369563933215234	0.269495669221092	0.721259151885194	0.541596167683799	-0.884711
1499	Salicylaldehyde	0.00171489211301041	0.00148421755462982	1.12989854497687	0.236060338839032	0.700709474569239	1.15541829273008	0.208415240903763
1500	Neoeriocitrin	0.0728987588143376	0.0541306214276474	2.49910493596141	0.000187740468528354	0.0147500247349446	1.34671941484685	0.429449300707114
1501	TRICARBALLYLIC ACID	0.00434655530513608	0.00426351472108822	0.389084715395009	0.88867454697417	0.947035768099858	1.01947702529022	0.0278292634630509
1502	TELITHROMYCIN	0.0269616756938247	0.0413357579815841	0.597189596331659	0.246804879611627	0.711171064009137	0.652260343353003	-0.61648
1503	Elatoside_E	0.0332509350700784	0.0349581721344251	0.182176547177682	0.86171168424333	0.934356296827072	0.951163434467288	-0.0722348
1504	Glycine,_N-[(3a,5b,7a)-3-hydroxy-24-oxo-7-(sulfooxy)cholan-24-yl]-	0.00879451496286594	0.00862310922535916	0.583340123724333	0.924025802857469	0.963645422535189	1.01987748653382	0.0283958578970169
1505	Putative Phenylalanine conjugated chenodeoxycholic acid	0.244979216347269	0.208244917653547	1.24352249930915	0.100043928960088	0.459137614183327	1.17639949684072	0.234378072280867
1506	(3beta,23E)-3-Hydroxy-27-norcycloart-23-en-25-one	0.206096134676108	0.342564679640157	1.32231300754717	0.0379691222501229	0.277179917688485	0.601626924563848	-0.733059
1507	Nortriptyline	1.71611440504725	2.40494258768239	0.159803781150142	0.436046993216922	0.730637175548791	0.713578117763323	-0.486857
1508	Chicoric acid	0.189698271478044	0.145084955008446	1.78485831186351	0.0149094794432206	0.158780236321152	1.3074978826509	0.386808610188067
1509	3-(2-Amino-4-methyl-6-oxo-1,6-dihydro-5-pyrimidinyl)propanoic acid	0.00932684582509771	0.00842097703260109	0.897995541440346	0.332637530421451	0.721259151885194	1.10757288483149	0.147401639751044
1510	2-(2,4-Dichlorophenoxy)-N-(2-hydroxy-1,1-dimethylethyl)acetamide	0.0157197313633964	0.0172848964195255	0.0734358405883565	0.701853004552366	0.854469149840308	0.909448976832688	-0.136935
1511	Umbelliferyl arachidonate	0.00300107881618855	0.00403344252964074	0.425691527800967	0.320108819116803	0.721259151885194	0.74404898399677	-0.42653
1512	2-Pyrrolidinone, 5-[(3S)-3-hydroxy-4-phenyl-1-buten-1-yl]-1-[6-(2H-tetrazol-5-yl)hexyl]-, (5R)-	0.007965644459292	0.00892822218805525	0.161245438926091	0.628543578116112	0.819082423034548	0.892187077282748	-0.164582
1513	Gaylussacin	0.0383128004425885	0.0277743869184343	1.47754622658718	0.0805086350835789	0.413062130562178	1.37942920414778	0.464071415773589
1515	10a-{(E)-2-[4-(Dimethylamino)phenyl]ethenyl}-10,10-dimethyl-3,4,10,10a-tetrahydropyrimido[1,2-a]indol-2(1H)-one	0.285793060016856	0.451930636178555	0.232895369274572	0.362257988411232	0.721259151885194	0.632382576303018	-0.66113
1516	1-Hydroxy-26-oxo-22,26-epoxyergosta-5,24-dien-3-yl 6-O-hexopyranosylhexopyranoside	0.111002726281942	0.202529656822954	0.567248565961184	0.272932596257306	0.721259151885194	0.54808134286712	-0.867538
1517	21,22,23-Trihydroxy-9,19-cyclolanost-24-en-3-yl hexopyranosyl-(1->2)-[hexopyranosyl-(1->3)]hexopyranoside	0.00589450719980556	0.0152247439934272	0.385518698589281	0.267166790767183	0.720218419728178	0.387166260552579	-1.36897
1519	2-Acetylthiazole	0.111710035625834	0.117497814925712	0.269910692261817	0.674359946230605	0.842545252071603	0.950741387799107	-0.0728751
1520	Erythronolactone	0.178721014318815	0.137742	0.835006723183185	0.230375238392485	0.694768026331703	1.2975048538517	0.375739935588687
1521	N-BENZYLFORMAMIDE	0.0598462983753083	0.0336579425571275	2.1603731923397	0.000795580605294418	0.0336666426874589	1.77807357873202	0.830315025784908
1522	23-trans-p-Coumaroyloxytormentic_acid	0.237455892964258	0.666276798140305	1.16624032966851	0.152411413123118	0.566099545326078	0.356392258633406	-1.48846
1523	sclareol	0.0633436520194987	0.0829491077656402	0.296012902155176	0.445045872183123	0.73279570585923	0.763644766360433	-0.389026
1525	9-Hydroxy-5-(4-hydroxy-3,5-dimethoxyphenyl)-5,8,8a,9-tetrahydrofuro[3',4':6,7]naphtho[2,3-d][1,3]dioxol-6(5aH)-one	0.00258258153681476	0.00212881690558441	0.994243591554544	0.402328961682899	0.724697996824392	1.21315343280111	0.278762025926439
1527	L-Fucitol	0.0109379409090385	0.00853380832521993	1.82785139837568	0.0199190357114792	0.186976701313344	1.28171860583201	0.358079561074267
1528	Nummularine_B	0.0746320781509146	0.0725291872941328	0.556276131110019	0.902227836621801	0.953142106892864	1.0289937187391	0.0412341756511186
1529	SM(d18:0/18:0)	0.570891411769847	0.52045987917799	0.910162900867879	0.238671796597539	0.703048501013124	1.09689802155645	0.133429404835354
1531	4-Methoxy-2,4-dioxobutanoic acid	0.0581314209175916	0.057115745583499	0.617587342059669	0.93511522065089	0.969689271164734	1.01778275541563	0.025429652640052
1532	24-Acetyl-_25-cinnamoylvulgaroside	0.377805162607442	0.433061054741704	0.105030558860089	0.60096008442081	0.80608097910329	0.872406231109331	-0.196928
1533	m-Fluorofentanyl	0.0522665299349921	0.0845414254929429	0.354617022881327	0.301448033470368	0.721259151885194	0.618235730356298	-0.693771
1535	D,L-Threo-3-Hydroxyaspartic Acid	0.0243352530840004	0.0228673204390234	0.171503278838875	0.81724354792725	0.912055677803564	1.06419346984232	0.0897604559225403
1536	12'-Apo-b-carotene-3,12'-diol	0.0116316100595596	0.0187247205942756	0.0890068716208706	0.154242644962999	0.569668442646101	0.621190046654984	-0.686893
1537	(22E,24R)-Stigmasta-4,22-diene-3,6-dione	0.125113403563745	0.179163758232624	1.0878860765346	0.0810006082113764	0.413950089092012	0.698318704619375	-0.518042
1538	Shoyuflavone_A	0.142588127410962	0.127343142484959	1.01077078298487	0.276858130587529	0.721259151885194	1.11971579017538	0.163132589302998
1539	Diphenoxylate	0.00882158797238793	0.0128741071609293	0.0135653696475325	0.393516540317551	0.723782756012819	0.68521939907102	-0.545362
1540	4-Oxazolecarboxylic acid	0.0298286169405101	0.0332856338001197	1.01229287340443	0.154142369391745	0.569668442646101	0.896140873255741	-0.158203
1542	N-(4-Methylphenyl)-N'-(6-methyl-2-pyridinyl)thiourea	0.0310565846948526	0.0212081499347904	1.82766107456729	0.0139702398110131	0.153569373212931	1.46437029115428	0.550280409949327
1543	(3S)-4-[(tert-Butoxy)carbonyl]morpholine-3-carboxylic acid	0.00758618976086978	0.00701823988779164	0.737079848784988	0.678694044124138	0.844514104629724	1.08092483046442	0.112266198847847
1544	2,5-Dimethoxy-2'-hydroxychalcone	0.0161925357577407	0.0160920538753455	0.060224278773332	0.963848407712082	0.983162209032656	1.00624419251723	0.00898045681655027
1545	1,8-Dihydroxy-9-oxo-2,3-dihydro-1H-cyclopenta[b]chromene-6-carboxylic acid	0.00364381806032371	0.00198574858407473	2.19487853380729	0.00170573375003958	0.0485155419068634	1.83498459449818	0.875767951060657
1546	(4R)-4-((3R,5R,7R,9S,10S,13R,14S,17R)-7-hydroxy-10,13-dimethyl-3-(sulfooxy)hexadecahydro-1H-cyclopenta[a]phenanthren-17-yl)pentanoic acid	0.00318883987162614	0.00389721409131586	0.0184442797846781	0.523759831355508	0.763967355538575	0.818235744023355	-0.289412
1547	4-(4-Chlorophenyl)-1,3-thiazole-2-carboxylic acid	0.00800306954553937	0.0083078109532814	0.168025251368635	0.736945068058112	0.87216895844531	0.963318687743892	-0.0539149
1548	SM(d18:0/16:0)	4.21358275674142	3.36269918092516	1.79047929428108	0.0127503125043366	0.145617940943658	1.25303588874166	0.32542773610282
1549	Methyl 2-hydroxy-3,5-dinitrobenzoate	0.0993079072182204	0.0865637378527261	0.944911648198758	0.477454878989332	0.744029905714949	1.14722295595849	0.198145797803189
1550	Kipukasin A	0.0428055608286947	0.0427602960253081	0.301576045927566	0.995955982449148	0.998161334099897	1.00105857086115	0.00152638717977763
1551	(3.beta.,8.xi.,9.beta.,24E)-3-((2-O-Hexopyranosylpentopyranosyl)oxy)-12,15-dihydroxy-9,19-cyclolanost-24-en-26-oic acid	0.194423346711011	0.366698448472434	0.55124269444661	0.287267784332081	0.721259151885194	0.530199534579231	-0.915393
1552	2-amino-3-({hydroxy[2-(icosanoyloxy)-3-[octadec-11-enoyloxy]propoxy]phosphoryl}oxy)propanoic acid	10.0962525466399	7.42358928340837	1.71170047209862	0.0194711936829883	0.184688042132035	1.36002305100646	0.443631103895377
1553	PS(18:3(9Z,12Z,15Z)/18:2(9Z,12Z))	0.100524457775808	0.0856566126462454	0.0772946343217661	0.48560270748897	0.746052204668508	1.17357498353297	0.230910023297095
1554	PE(24:0/18:4(6Z,9Z,12Z,15Z))	0.286932325944412	0.194484270674005	1.74950101243313	0.00632020610127098	0.101474596149647	1.47534977995917	0.561057033110907
1555	4-(4-Mercaptophenoxy)phenyl hydrosulfide	0.278674741447275	0.167759957905926	1.98963533133221	0.0058072298748919	0.0972699324177388	1.66115171299427	0.732183840662848
1556	alpha-Ionol_O-[arabinosyl-(1->6)-glucoside]	0.00150268586838498	0.00248568948389603	0.579337367542743	0.384626619057302	0.72253874744693	0.60453482951929	-0.726103
1557	Topiramate	0.00779604494102116	0.00560697542628928	1.63747169373401	0.0293724348237426	0.238136329061651	1.39041896000971	0.47551966025509
1558	Sedoheptulose_7-phosphate	0.00229488711616597	0.00314109786795059	1.27282874256656	0.0927708927966527	0.441786365056338	0.730600322766532	-0.452846
1559	Amphotericin B	0.0234166230388075	0.0255813471532534	0.0843100347845269	0.693101468553883	0.850756168509074	0.915378807008194	-0.127559
1560	Persicachrome	0.0033035292653324	0.00652162362146509	0.328899414478916	0.07600166685658	0.400132797278935	0.506550125717047	-0.981223
1561	Ceftiofur	0.0452581641106686	0.167730265608254	1.35324948739524	0.114730846752159	0.489988970129219	0.269827058024056	-1.88989
1562	.alpha.-Ergocryptine	0.00304804844430598	0.00545266203843002	0.243478359832623	0.317289445336263	0.721259151885194	0.559001900874019	-0.839075
1564	5-[2-Chloro-5-(trifluoromethyl)anilino]-5-oxopentanoic acid	0.0398875183258334	0.0332266090801171	1.17879797865368	0.0807677010609016	0.413406035568471	1.20046912490093	0.263598299090925
1565	5-Methyl-2-oxo-1,3-oxazolidine-4-carboxylic acid	0.0147384834168275	0.0149864917483427	0.33189312157563	0.919386788771299	0.961669153188109	0.983451208216049	-0.0240746
1566	3-Carboxy-6,8-difluoro-7-hydroxycoumarin succinimidyl ester	0.0159192117045545	0.0160944118643769	0.0672100126888097	0.967276045208281	0.984728730195903	0.989114224160617	-0.015791
1567	Ganoderic acid H	0.00156702777102868	0.00180356261654722	0.0986622065851999	0.547440471122995	0.776606773801947	0.868851326065206	-0.202819
1568	Alamethicin	0.065372921833169	0.0626142834424325	0.535870395405244	0.869283832977045	0.938377632736148	1.04405765328725	0.0622013803130263
1569	Eprosartan	0.00116702262581567	0.000834017619244937	0.781608805114635	0.184397273121937	0.628133381282515	1.39927814339487	0.484682764655418
1570	3-Oxohexanoyl-coenzyme_A	0.829797917948239	0.909195330556766	0.159554012832223	0.740478680454503	0.873857469653115	0.912672876839451	-0.13183
1571	(E)-1-Hydroxy-2-methylbut-2-enyl 4-diphosphate	0.0567360560551701	0.0316115219859304	1.32955253973663	0.0728286411528744	0.393331338210855	1.79479039574311	0.843815369018327
1572	4-(Trifluoromethyl)quinoline-2,7-diol	0.597096095751879	0.714689768016945	1.00061866066196	0.203469511440461	0.659140005443612	0.83546193393624	-0.259354
1573	Leptomycin B	0.104082586936582	0.16820562341278	0.587502989932613	0.299787672714522	0.721259151885194	0.618781850599378	-0.692497
1574	Serine-Cholic Acid	0.261319581513404	0.415564394122808	0.60404431171758	0.306159395665146	0.721259151885194	0.628830537960331	-0.669257
1575	Nis(monooleoylglycero)phosphate (S,R Isomer)	0.180660769163579	0.13136653264966	2.0102165491225	0.00486159897447948	0.0875157451157747	1.37524197007911	0.459685479234198
1576	N-(3-Methylbutanoyl)valine	1.30187812901258	1.07931854336153	1.55474940347485	0.047096028147882	0.311359813830746	1.20620380055539	0.270473686019225
1577	Populoside	0.00709814591216229	0.00636392234758917	0.76836538792247	0.589864010135773	0.800480295334818	1.11537280382613	0.157525999236682
1578	6-[(E)-2,8-Dihydroxy-5,7-dimethylnon-5-enyl]-4-hydroxy-3-methylpyran-2-one	0.0760736130235994	0.0804230298615945	0.145883263362136	0.872523516001013	0.939342241229696	0.945918266876039	-0.0802126
1579	Carboxytolbutamide	0.0153579075076385	0.015821756641453	0.390455083793562	0.62973199186088	0.819643665325302	0.970682829705568	-0.0429281
1580	Neolinustatin	0.00418623807578143	0.00299754635016988	0.921767960095108	0.432274881075735	0.730020780503644	1.39655491083371	0.481872299740356
1581	(1S,2R,4R,8S)-p-Menthane-2,8,9-triol_9-glucoside	0.0457063227573624	0.0873859379152563	0.813705536794255	0.234913458525413	0.699360359848726	0.523039791615977	-0.935007
1582	S-(4-Fluorophenyl)mercapturic acid	0.051026451421022	0.04672575637728	0.88839121208696	0.400340076147517	0.724697996824392	1.09204120761613	0.127027
1583	N-Butyl-2-isonicotinoylhydrazinecarbothioamide	0.00600579953295285	0.0051325532232717	1.06728602133162	0.224672524236855	0.689110482411804	1.1701387733734	0.226679637317453
1585	Cytochalasin J	0.0438957861312412	0.059534927081518	0.399537229485171	0.352082473604091	0.721259151885194	0.737311495672735	-0.439654
1586	Okaramine R	0.00225274419584682	0.00254645262411792	0.426794498377022	0.756884483733472	0.882295450585021	0.884659771209041	-0.176805
1587	Harpagoside	0.00139445712543534	0.00148337406160605	0.33879294799303	0.855797860742623	0.931672241728209	0.940057643940171	-0.0891789
1589	5-[2-(4-Chlorophenyl)hydrazin-1-ylidene]-2,2-dimethyl-1,3-dioxane-4,6-dione	0.230862774639491	0.254397096456471	0.517942494629719	0.359608300344492	0.721259151885194	0.907489817514457	-0.140047
1590	Methyl 2-[[4-hydroxy-3-(2-methylbut-3-en-2-yl)-5-(3-methylbut-2-enyl)phenyl]methyl]-3-(4-hydroxyphenyl)-4-methoxy-5-oxofuran-2-carboxylate	0.0256415675620611	0.0122800867345665	2.0352842789304	0.0156660527720285	0.163004116886201	2.08806078623892	1.06216371129906
1592	Bendroflumethiazide	0.00205166234789052	0.00167115841195675	1.00879394996638	0.240905336289905	0.705657638572045	1.22768872969274	0.295944823694572
1593	Hebevinoside_XIII	0.0161499249909955	0.0185954262316587	0.0542418405701443	0.570725983422685	0.789178260359715	0.868489099943313	-0.20342
1594	Benzquinamide	0.00234412237869133	0.00308774906102536	0.480316519185842	0.344726000253335	0.721259151885194	0.759168679955135	-0.397508
1595	LysoPC(22:5(7Z,10Z,13Z,16Z,19Z))	0.26859228062991	0.404580250112902	0.527862737246626	0.349788150453345	0.721259151885194	0.663878873363089	-0.591008
1596	Ptelatoside_B	0.337183976252809	0.358651141461135	0.182562224005625	0.824407908945468	0.915911027974634	0.940144718009626	-0.0890452
1597	His-Lys	0.00497180372072693	0.00886927014879505	0.371344012773265	0.361464479222851	0.721259151885194	0.560565146547305	-0.835046
1598	4-Iodo-2-(methylthio)pyrimidine	0.0423188455567433	0.0470538235193995	0.481411447303604	0.430740430957667	0.730020780503644	0.899371026443706	-0.153012
1600	2-Chloro-N-[4-(1H-indol-3-yl)-1,3-thiazol-2-yl]acetamide	0.0103266944446085	0.0120690709893483	0.867931623268585	0.220928477097943	0.683365160181129	0.855632919362432	-0.224936
1601	6-{[4-(1,3-Dioxo-1,3-dihydro-2H-isoindol-2-yl)anilino]carbonyl}-3,4-dimethyl-3-cyclohexene-1-carboxylic acid	0.0103802689377221	0.00231457664329726	2.17215497079738	0.00806722508963693	0.114421647426589	4.48473761617794	2.16502358137372
1602	N-Acetylneuraminic acid	0.425671448999889	0.45420329645359	0.334499031732855	0.660738752390311	0.834990084394272	0.937182649979695	-0.0935978
1603	Protubonine A	0.00262229276567935	0.00119742336737399	2.0039521810924	0.0179126046515855	0.176749018410431	2.18994621044533	1.13089543472289
1604	N-[3-hydroxy-1-{[3.4.5-trihydroxy-6-(hydroxymethyl)oxan-2-yl]oxy}octadec-4-en-2-yl]octadecanamide	0.104908104107255	0.0682154548094802	0.537006428934537	0.380104942269592	0.721736306754813	1.53789349349431	0.620955593203397
1605	Tetradecanamide, N-[(1R,2R)-2-hydroxy-1-(hydroxymethyl)-2-(4-nitrophenyl)ethyl]-	0.12508194482443	0.220130546747344	0.686176877736232	0.202347299522192	0.657557653459751	0.56821711785413	-0.815486
1606	(-)-Hydroxycitric acid lactone	0.340672661631736	0.29543396178393	1.02552809771324	0.370741987177102	0.721259151885194	1.15312626745632	0.205550496909135
1608	Nitrofurazone	8.09161980433145	8.64243634724172	0.532925636711759	0.469997783795477	0.741010888550876	0.936266057303844	-0.0950095
1609	Ciclesonide	0.315290704043506	0.86259814143642	1.90451145855744	0.0472089743118915	0.311522572181087	0.365512848797096	-1.45201
1610	Testosterone_phenylpropionate	14.3709582382301	22.7585049903796	0.349966298082928	0.326601226524066	0.721259151885194	0.631454405476323	-0.66325
1611	ACARBOSE	0.0366909577142897	0.215044597750702	0.913617719747433	0.324284413204912	0.721259151885194	0.170620225283804	-2.55114
1612	2-(3-Carboxy-4-chlorophenyl)-1,3-dioxo-2,3-dihydro-1H-isoindole-5-carboxylic acid	0.000166709844238268	0.00848357175230021	0.151265786211989	0.249906202204408	0.711576467436511	0.0196509028397227	-5.66926
1613	2-Bromo-6-chlorobenzoic acid	0.959382227332071	0.959604905874991	0.15196497899819	0.997841988305009	0.999012934637605	0.999767947681846	-0.00033482
1614	6-Methyl-3-phenylpyrimido[5,4-e][1,2,4]triazine-5,7(6H,8H)-dione	0.0149961669540464	0.00673758310831213	1.80900816017024	0.0222750827306519	0.199683297108477	2.2257487162638	1.15429072373845
1615	Robustaside D	0.00144460528703862	0.00219013396015445	0.340701611739228	0.563427766881008	0.784810738373091	0.659596770480991	-0.600344
1616	Butaprost (free acid)	0.0230366922021391	0.0178578922143063	0.990216005387368	0.188515171828917	0.635197584961653	1.29000062973187	0.36737176992049
1617	(2E,6E,11E,13E)-18-(2,6-Dioxopiperidin-4-yl)-9-hydroxy-8-methoxy-10,12,14-trimethyl-15-oxooctadeca-2,6,11,13-tetraenoic acid	0.123053776296186	0.234494951826622	1.15246682933108	0.118273291065138	0.496461677414552	0.524760875821192	-0.930268
1618	5-(2-Methylbutan-2-yl)-4,5,6,7-tetrahydro-2H-indazole-3-carbohydrazide	0.476954024187876	0.476995079554616	0.336924152738717	0.999439579291417	0.99963163147806	0.999913929160908	-0.000124179
1619	Levamisole	0.0232312352099526	0.0172853009741057	2.06065001614559	0.00239097428703022	0.0582223212350518	1.34398789148967	0.42652014037374
1620	calycosin	0.00796817633047033	0.0110220902437444	1.2429219376136	0.0872596600558377	0.429664159730197	0.722927879763337	-0.468076
1621	Quercetin_3-beta-D-glucoside	0.0029996151016556	0.00325838542822871	0.147450830156631	0.656785297304941	0.833269310127326	0.920583266690529	-0.11938
1622	SM(d18:0/22:0)	0.277844206672232	0.210920133052043	1.9325660460605	0.0102890643236255	0.130940292920466	1.3172958060086	0.397579347069498
1623	beta-D-Glucosyloxydestruxin_B	0.384782305198531	0.328987236102491	0.98632980729031	0.481115517954066	0.744994370847195	1.1695964553429	0.226010844081705
1625	Glucoerucin	0.0124795714035016	0.0108896662128317	1.22577801344266	0.145373955552662	0.552012721978192	1.14600127860636	0.196608653726605
1627	His-Tyr	0.137935560484637	0.161200304179345	0.0240120268945829	0.559702303091644	0.782928161311501	0.855678040974262	-0.22486
1628	Azaspiracid_4	0.0330931647322571	0.0384535408699241	0.0468205234542603	0.61171608514025	0.811556273375083	0.860601234206248	-0.216583
1629	Neoacrimarine_G	0.00209914524262612	0.00155819388581506	1.76384201555896	0.0185153187902443	0.179966224904186	1.34716562664992	0.429927233173754
1630	Muricin_F	0.0328425407323845	0.0249444379200422	1.58206402579236	0.0294004596550014	0.238259244537451	1.31662781248706	0.396847578726059
1632	Methiocholic acid putative	0.00630647200912822	0.00878721029904815	0.188040921421757	0.385577404338859	0.722540668276789	0.717687615808097	-0.478572
1633	4a,7b-Dihydroxy-3-(hydroxymethyl)-1,1,6,8-tetramethyl-9a-((2-methylpropanoyl)oxy)-5-oxo-1a,1b,4,4a,5,7a,7b,8,9,9a-decahydro-1H-cyclopropa[3,4]benzo[1,2-e]azulen-9-yl (2E)-2-methylbut-2-enoate	0.0243648997327742	0.0320495157089935	0.117623345178388	0.418645422086767	0.72787657952008	0.760226767668038	-0.395498
1634	2-Furanacetic acid, tetrahydro-5-(2-hydroxybutyl)-.alpha.-methyl-, 1-[[5-(1-carboxyethyl)tetrahydro-2-furanyl]methyl]propyl ester	0.133146534132694	0.241351193503302	0.601869128911137	0.258354554861756	0.714065988185404	0.551671330893471	-0.858119
1635	1-O-((2E,4E)-9-Carboxy-8-hydroxy-2,7-dimethylnona-2,4-dienoyl)-.beta.-D-glucopyranose	0.0103012958794509	0.0059917285188729	1.44138730454873	0.0360353217110833	0.268427691600985	1.71925277438782	0.78178167369675
1636	2-Hydroxycyclohexyl 2-O-((2E)-3-(4-hydroxyphenyl)prop-2-enoyl)-.beta.-D-glucopyranoside	0.0603237679760336	0.0434748080411862	1.20861737269446	0.165085140188807	0.593327007624916	1.38755685634967	0.472546888358697
1637	4-Imidazolidineheptanoic acid, 3-[(2-cyclohexyl-2-hydroxyethyl)amino]-2,5-dioxo-1-(phenylmethyl)-	0.0627449940910414	0.165345150042602	1.44832832090348	0.074323040580547	0.396872455728902	0.379478890520071	-1.39791
1638	3-(2-(.beta.-D-Glucopyranosyloxy)-3-hydroxyphenyl)propanoic acid	0.0252039750427376	0.025916930434251	0.0844688840682205	0.918703769604632	0.961659752798816	0.972490747184661	-0.0402436
1639	3-(.beta.-D-Glucopyranosyloxy)-15-hydroxy-2,15-dimethylhexadecanoic acid	0.538271084860038	0.355813549494872	1.98079562262475	0.00638974974566386	0.10178622012603	1.51278973390471	0.597211478014921
1640	(-)-Podophyllotoxin	0.00403914111901465	0.00326847651670607	1.12788761858715	0.222547478589415	0.685825711105924	1.23578710092286	0.305430219861414
1642	alpha-Terpinyl_anthranilate	0.0349115921177622	0.0529212453854089	0.0923327701710104	0.27620213415676	0.721259151885194	0.659689541761763	-0.600141
1643	3-Chloro-6-phenylpyridazine	0.0134372512553353	0.0122974494968207	0.035041701815482	0.768922885682927	0.887328143529122	1.09268602882323	0.127878918182144
1644	5-[(2-Chlorophenoxy)methyl]-4-methyl-4H-1,2,4-triazole-3-thiol	0.0786198999538615	0.0679969317636565	1.16249329846168	0.620947764650422	0.815142467227079	1.15622716958948	0.209424879016867
1645	4-(3,4-Difluorophenyl)-6,7-dimethyl-3,4-dihydro-2(1H)-quinolinone	0.0111599415102622	0.0123496914055741	0.646029423702174	0.496879293573818	0.751530510484238	0.903661568840905	-0.146146
1646	6-Benzyl-3-butan-2-yl-9-(7-hydroxy-6-oxooctyl)-1,4,7,10-tetrazabicyclo[10.4.0]hexadecane-2,5,8,11-tetrone	0.0112232467931873	0.0164075826847438	0.66888364871396	0.281911895254648	0.721259151885194	0.684028050251609	-0.547873
1647	Pristimerin	7.13643737860302	11.6049497135219	0.338999427709278	0.3209795978535	0.721259151885194	0.614947720995958	-0.701464
1648	4,6'-Anhydrooxysporidinone	31.955985468686	57.1720534439614	0.52635693653653	0.262168070539324	0.717049187671699	0.558944161416355	-0.839224
1649	Moxifloxacin	0.00639559849674947	0.00572903006727675	0.633273486869304	0.423552299692604	0.728716683537673	1.11634926360049	0.158788462680996
1650	11-hydroxy-9-(hydroxymethyl)-2-methoxycarbonyl-2,6a,6b,9,12a-pentamethyl-10-(3,4,5-trihydroxyoxan-2-yl)oxy-1,3,4,5,6,6a,7,8,8a,10,11,12,13,14b-tetradecahydropicene-4a-carboxylic acid	0.100985187202254	0.119332829363169	0.0361807890865016	0.622043888491392	0.815276957747281	0.846248159380545	-0.240847
1651	Sanguisorbin_E	0.282072996878156	0.290310042375109	0.359154484936125	0.922879246299327	0.963028563951082	0.971626729032303	-0.0415259
1652	Kuwanon C	0.0855266955533663	0.045425764182805	2.06789390268716	0.00192590093173276	0.0517464281710661	1.88277945549104	0.91286401582894
1653	Dexrazoxane	0.0660956765547924	0.0952619437404652	1.77601444821447	0.0199069720744121	0.186976701313344	0.693830862142239	-0.527344
1655	3-Benzoyloxy-11-oxo-12-ursen-28-oic_acid	0.246452126169749	0.479343186617374	0.428974428979977	0.259983935744231	0.715836522836647	0.514145466234558	-0.959751
1656	PC(22:6(4Z,7Z,10Z,13Z,16Z,19Z)/18:4(6Z,9Z,12Z,15Z))	0.549921929692622	0.707542920838613	0.0879503136106133	0.473410795810801	0.742199756685307	0.777227661384596	-0.363591
1657	alpha-Hederin	0.124231477352167	0.175916471004896	0.415673047560123	0.480348721179136	0.744994370847195	0.706195824885036	-0.50186
1658	Physagulin_A	0.077198485341384	0.139157035690213	0.21269219054628	0.318570060984182	0.721259151885194	0.554758046968181	-0.850069
1659	Pentose-Hexose + C5H9	0.0814256112483559	0.061581463343535	0.854365991577225	0.319876224497431	0.721259151885194	1.3222422272449	0.402986494571389
1660	N1,N3-Bis(4-methylphenyl)malonamide	0.0407387521005156	0.0147688471915447	2.78184218366807	2.24383702160119e-06	0.00142341663724997	2.7584246469717	1.46384457031147
1661	5-Bromo-N-(2,2-dimethoxyethyl)pyrimidin-2-amine	0.00732945587040454	0.00718194636237705	0.182326412194842	0.931254526256145	0.967772403091204	1.02053893200877	0.0293312200429765
1663	1,6-Bis(acetyloxy)-4,4,9,11b-tetramethyl-8-oxotetradecahydro-9,11a-methanocyclohepta[a]naphthalen-5-yl benzoate	0.00834635118801509	0.00932612899749535	0.381787491457144	0.639267577139761	0.82375362246192	0.894942713129597	-0.160133
1664	N-(9-(Butan-2-yl)-21-(4-methoxybenzyl)-18,22-dimethyl-5,8,11,16,20,23-hexaoxo-6-(propan-2-yl)icosahydro-5H,16H-dipyrrolo[2,1-f:2',1'-o][1,4,7,10,13,16]oxapentaazacyclononadecin-17-yl)acetamide	0.265067607753805	0.28869832184195	0.0551400361316036	0.767451836968289	0.887032563975445	0.918147379806795	-0.123202
1665	PC(20:0/P-16:0)	0.0191664353808848	0.0219460272544952	0.083997638024947	0.644753586004023	0.826485017892117	0.873344189297811	-0.195378
1666	taxifolin	0.048018024910632	0.00905477172560023	2.26625727493469	0.0163880490417794	0.167912982800121	5.30306299990671	2.4068258876665
1667	PA(20:5(5Z,8Z,11Z,14Z,17Z)/20:4(5Z,8Z,11Z,14Z))	0.275354147308279	0.372305723325724	0.263183160480377	0.434811895531128	0.730020780503644	0.739591497140043	-0.435199
1668	3'-N-Acetyl-4'-O-(10,12-octadecadienoyl)fusarochromanone	0.105892104798097	0.219749572971726	0.405376908561444	0.329220719873654	0.721259151885194	0.481876271093921	-1.05327
1669	Tricaprylin (C8:0)	2.37221262512875	3.82040986902637	0.302504181893865	0.335822513587564	0.721259151885194	0.620931446220274	-0.687494
1670	Tolterodine	0.160762121662449	0.160742866994791	0.207377620596913	0.998851665890157	0.999283632878433	1.00011978551843	0.000172803623932375
1671	2-(Diphenylphosphoryl)-1,4-benzenediol	0.136442694283774	0.123370363235987	0.692558144562845	0.432948255883061	0.730020780503644	1.10596005965211	0.145299285407797
1672	4,4'-Sulfonylbisphenol	0.249762422269994	0.276140498452493	0.724290113799282	0.538611659285498	0.771669057688141	0.904475886983897	-0.144846
1673	Methyl_(9Z)-6'-oxo-6,5'-diapo-6-carotenoate	0.00445524997560806	0.00660628247039127	0.182172867491646	0.405277977469088	0.725434632738894	0.674395924724089	-0.568332
1674	L-Glutamic acid .gamma.-(.beta.-naphthylamide)	0.0334625208246766	0.0351745733218026	0.0883906208043408	0.741720533294596	0.874251317852686	0.951326986074205	-0.0719868
1675	Garcinol	0.00609784648131709	0.00587019543930859	0.335525868173486	0.694780560458704	0.851468073840874	1.03878082840038	0.0548912931885123
1676	Thioguanine	0.00233391701880516	0.00198860067425638	0.709267454679476	0.399191426879333	0.724697996824392	1.17364790680156	0.230999666286194
1677	Retapamulin	0.430541975417337	0.660536145293565	0.531360910514095	0.32995231057292	0.721259151885194	0.651806836741674	-0.617484
1678	Piericidin C1	51.6742818995195	69.4353160617343	0.320700374993844	0.419079954421406	0.72787657952008	0.744207484467651	-0.426223
1679	Na-Hexanoyl-Nb-inosityltryptophan	0.00483559098555091	0.00358244378618708	1.35457314696989	0.0668999558257968	0.376891242750443	1.34980233442758	0.432748153927702
1680	Geranylgeranylcysteine	0.0965422740192003	0.12872391429195	0.318941692939049	0.37421945088662	0.721259151885194	0.749994859542879	-0.415047
1681	Solacauline	0.0314484446550854	0.03831674007975	0.0623914762346935	0.510658981860009	0.757907043222512	0.820749484158377	-0.284986
1682	2,3-bis(palmitoyloxy)propyl palmitate	0.0645147717833404	0.0769869943666401	0.0965476182273835	0.622348818482225	0.815276957747281	0.837995720109524	-0.254985
1683	2-[[5-[[2,12-dihydroxy-4,4,10,13,14-pentamethyl-17-(1,5,6-trihydroxy-6-methylheptan-2-yl)-2,3,5,6,7,11,12,15,16,17-decahydro-1H-cyclopenta[a]phenanthren-3-yl]oxy]-3-hydroxy-3-methyl-5-oxopentanoyl]amino]acetic acid	0.487396013918733	1.15322749731005	1.29269138323267	0.1105170189706	0.482370798046701	0.422636483309323	-1.24251
1684	16-Butan-2-yl-3-(2,3-dihydroxypropyl)-10,11,14,20-tetramethyl-13-propan-2-yl-4-oxa-1,8,11,14,17-pentazabicyclo[17.3.0]docosane-2,5,9,12,15,18-hexone	0.153531886280567	0.387492604848622	1.71768975389949	0.0765271876693542	0.401334016946084	0.396218880978505	-1.33563
1685	2-Isonicotinoyl-N-methylhydrazinecarbothioamide	0.0568486274777369	0.113934716032198	0.467478657752849	0.241338563145694	0.706253217027088	0.498957907277984	-1.00301
1686	3-Trifluoromethyl-4-nitrophenol	0.0386478121348159	0.039994770118951	0.203440359500792	0.742897578560866	0.875035504957978	0.966321647052126	-0.0494246
1688	rac-Cetirizine N-oxide	0.000875993543135625	0.000811367295554435	0.443929240483054	0.682808338356778	0.846081478853105	1.07965103835869	0.110565084072388
1689	(3R,6aR,7S,12aS)-5,6,6a,7,8-Pentahydroxy-3-methyl-3,4,5,6,7,12a-hexahydro-2H-benzo[a]anthracene-1,12-dione	0.106074968342906	0.101511512106374	0.0976609035742173	0.834543857759225	0.921692889786848	1.04495506117325	0.0634408998022742
1690	4-(Thiophen-2-yl)-6-(trifluoromethyl)pyrimidin-2-ol	0.0482843329856057	0.0609567136840077	1.42994346233685	0.0657897758718805	0.372820667842284	0.792108531898651	-0.33623
1691	1,3,5-Trihydroxy-2,4-bis(3-methylbut-2-enyl)-10H-acridin-9-one	0.0556869669896426	0.046741775138576	1.0316359374101	0.153964421550498	0.569668442646101	1.19137467125599	0.252627192680095
1692	2-Phenyl-4H-[1,3]thiazino[3,2-a]benzimidazol-4-ol	0.111350789921332	0.124418426355418	0.473582403863299	0.365584959051538	0.721259151885194	0.89497024824316	-0.160088
1693	Delphinidin_3-sophoroside_5-glucoside	0.125546138338497	0.168563987827323	0.0113816404751854	0.529610451399843	0.766473627008532	0.744798102825535	-0.425079
1694	N-[4-Acetyl-2-(2,4-difluorophenoxy)phenyl]methanesulfonamide	0.00631589509737816	0.00593469212126894	0.686262114230529	0.491086206966774	0.748219160559695	1.06423298265854	0.0898140212632204
1695	4-Chloro-N-(4-methyl-1,3-thiazol-2-yl)benzenesulfonamide	0.0168985362285791	0.0166003542680151	0.154804226621302	0.848924937232291	0.928378413401173	1.01796238536538	0.0256842535065231
1696	Diclofenac	0.00994618192185251	0.00989690686226612	0.027049112555335	0.98036099480346	0.991040100344156	1.00497883432391	0.00716511738680868
1697	Isopyrazam	0.00226772616985242	0.00261577507673228	0.799939879294023	0.322142861836079	0.721259151885194	0.866942341497244	-0.205992
1698	Specioside	0.00730608964222384	0.0136035705746493	2.09551162961881	0.00229267277644855	0.0575795503083942	0.537071469738905	-0.896814
1700	(2-aminoethoxy)[2-[icosa-5.8.11-trienoyloxy]-3-(octadecanoyloxy)propoxy]phosphinic acid	0.515796557998748	0.214957723823209	2.4909956907625	0.000794917756550227	0.0336666426874589	2.39952558496089	1.26274919588362
1701	Cylindrol B	0.0117712534020738	0.0222786430240899	0.730107868204111	0.214976890040355	0.674492478088503	0.528364918336612	-0.920393
1702	PS(15:0/14:1(9Z))	21.4235035401828	27.4421797507696	0.180629862129422	0.45298963284238	0.734343334790202	0.780677910237141	-0.357201
1703	7-Chloro-8-methyl-2-(2-pyridinyl)-4-quinolinecarboxylic acid	0.0180991690590099	0.0263354361592155	0.304218030532762	0.25804794094278	0.713904343945814	0.687255337241738	-0.541082
1705	Piplartine	0.0463092180404277	0.0838222848866306	2.35062656444222	0.00077001286669521	0.0332496211193313	0.552469049287559	-0.856034
1706	feruloyltyramine	0.00680450622816381	0.00333982082105576	2.42936789932211	0.000409892588017144	0.0234496856491746	2.03738661225928	1.02671977051762
1707	PI(20:0/0:0)	0.0515362135255517	0.0681250576981926	0.288330018331382	0.404875662099747	0.725434632738894	0.756494236729563	-0.402599
1708	CRUSTECDYSONE	0.0668556793105962	0.0470893087634081	1.85952159147255	0.00803727672454242	0.114411830657785	1.41976344665624	0.505650575670089
1709	Olopatadine	0.0130146965322874	0.00620581907360031	1.97437861865249	0.00939163962126227	0.123908796235746	2.09717627567522	1.06844813055908
1710	Allixin	0.107893205846733	0.0565371642749644	2.70999759887789	3.79268817361456e-05	0.00595163405709479	1.90835899236125	0.932332590516437
1711	Putative_Alantolactone	0.00526325452271276	0.00506930837689889	0.120507439780181	0.907652094872464	0.955519877395192	1.03825889675556	0.0541662341514713
1712	2',6'-Dihydroxy 4'-methoxydihydrochalcone	0.00575331937745911	0.00503059869211957	1.05863481388954	0.603423855021454	0.807107398731468	1.1436649451827	0.193664453581656
1713	Cytochalasin A	0.0013197009727736	0.00145301355512461	0.111758453248171	0.635326963209438	0.822350473983245	0.908250971313493	-0.138837
1714	2-Cyano-N-{2-[(cyanoacetyl)amino]-1-methylethyl}acetamide	0.0173839398381191	0.0237234586809832	0.135403105796807	0.401294220476226	0.724697996824392	0.732774258251562	-0.448559
1715	PE(24:0/P-18:0)	0.982285700503623	0.879624532852127	1.0559820914348	0.173632028957102	0.607320890903065	1.11671021420767	0.159254855681895
1716	Methyl 2-[(3aS,4R,5S,6S)-4-hydroxy-3-(hydroxymethyl)-6-[2-(4-hydroxyphenyl)acetyl]oxy-8-methyl-1-oxo-4,5,6,7-tetrahydro-3aH-azulen-5-yl]prop-2-enoate	0.957959163033657	0.703296026634852	1.57670560224177	0.0535191122233654	0.33443645460139	1.36209949545332	0.445832089806976
1717	Spiro[isobenzofuran-1(3H),9'-[9H]xanthen]-3-one, 3'-(4-aminophenoxy)-6'-hydroxy-	0.0106902356991193	0.00575859325506349	2.20529865338251	0.000753277523586299	0.0328789057464711	1.8563970792206	0.89250533274503
1718	Deferoxamine	0.00196941892487042	0.00359634799443099	0.238406314472832	0.253687754524808	0.713861194501774	0.5476163396646	-0.868763
1719	CLARITHROMYCIN	0.11602050928363	0.33880719961909	1.59689348122926	0.036816331935723	0.271717841510724	0.34243814598411	-1.54608
1721	Dehydrocostus lactone	0.00459303547053791	0.0116869277884586	0.86684049408839	0.0351347788869034	0.264504393617311	0.393006233432343	-1.34738
1722	Tris[2-(dimethylamino)ethyl]amine	0.0163874596405931	0.0187959431835508	0.0957840060644652	0.527615352745669	0.765875454518917	0.871861522487177	-0.197829
1723	(2-aminoethoxy)[2-[docosa-4.7.10.13.16-pentaenoyloxy]-3-(octadecanoyloxy)propoxy]phosphinic acid	0.204539425230863	0.073325627039659	2.55477851921366	0.00167202239240479	0.0480821908976074	2.78946711386779	1.47998954298322
1724	1H-Indazole-3-carboxamide, N-[(1S)-1-(aminocarbonyl)-2-methylpropyl]-1-pentyl-	0.0504871203074717	0.0488109533812012	0.502899664356162	0.847125025738213	0.927570305204068	1.0343399751523	0.0487104601691828
1725	6-[3-[(3,4-dimethoxyphenyl)methyl]-4-methoxy-2-(methoxymethyl)butyl]-4-methoxy-1,3-benzodioxole	0.000361879097841595	0.000363228786927931	0.16716385921253	0.987777062903006	0.994800873102142	0.996284190199373	-0.00537076
1726	Corynanthin	0.0137555504442435	0.0149004415091538	0.05910836827903	0.659966264192767	0.834527641694104	0.923163950262351	-0.115341
1727	(2S,3R,4S,5S,6R)-2-[3-hydroxy-5-[(Z)-2-(4-hydroxyphenyl)ethenyl]phenoxy]-6-(hydroxymethyl)oxane-3,4,5-triol	0.00394151438585454	0.00317160494352133	0.41528224653976	0.431028313125415	0.730020780503644	1.24275073851991	0.313536960620049
1728	Entacapone 3-.beta.-D-glucuronide	0.00584527374434764	0.00981520636846648	2.30410339166615	0.00127688177792481	0.0420515375499614	0.595532434562647	-0.747748
1729	N-Benzoyl-N'-(2-pyridinyl)thiourea	0.0173376985284453	0.014741047151376	0.666664465564701	0.436115491024485	0.730637175548791	1.17615108006943	0.234073390503687
1730	Methyl (2E,8E)-9-[3a-hydroxy-6,7-dimethyl-1-(2-methylpropyl)-3-oxo-2,4,7,7a-tetrahydro-1H-isoindol-4-yl]-4,5-dihydroxy-8-methylnona-2,8-dienoate	0.0238586346972633	0.0147786712075143	0.640859733198657	0.392429817049566	0.723782756012819	1.61439647463922	0.690994929144332
1731	(3.beta.,5.alpha.,9.Xi.)-3-((2-O-Hexopyranosylhexopyranosyl)oxy)-14-hydroxycard-20(22)-enolide	0.000372992413287054	0.000534859783069249	0.970208211640054	0.483996792200622	0.745485714838834	0.697364851675083	-0.520014
1732	2-Cyclohexyl-N-(4-methoxyphenyl)acetamide	0.0156125515303716	0.0342098884130497	0.322992763256032	0.0472162642092502	0.311522572181087	0.456375400640477	-1.13171
1733	Trillin	1.5978694508869	2.68429014307656	0.365088571380102	0.324518779853762	0.721259151885194	0.595267041086523	-0.748391
1734	1,2-Dilauroyl-sn-glycero-3-phosphoethanolamine	0.00591737276667685	0.00225170046149829	1.76134858056988	0.0467814270528933	0.310155930210434	2.6279573450633	1.39394185915908
1735	Sulfasalazine	0.0109106943060196	0.0109478856995838	0.264890812527628	0.979426697784042	0.99055979053064	0.996602869760913	-0.00490937
1736	Delphinidin_3-lathyroside_5-glucoside	0.399471809445819	0.339917589581792	0.740255605570767	0.489098576911926	0.747495794267038	1.17520193626137	0.232908677991492
1737	D-Urobilinogen	0.0478061917982582	0.0685738240438904	0.234015807270627	0.391051106303232	0.723182618568364	0.697149276196994	-0.52046
1738	Mesobilirubinogen	0.120492883040112	0.263823155144633	1.07730506930073	0.120718449055318	0.500786251722035	0.456718376270103	-1.13062
1739	Fesoterodine	0.0204383735581672	0.0320360770493154	0.381227014227638	0.391199250424378	0.723182618568364	0.637979910171427	-0.648417
1740	1-(2,4,5-Trichlorophenyl)hydrazine	0.267225671941302	0.295749634693768	0.540365811552479	0.350160358288625	0.721259151885194	0.903553683905642	-0.146318
1741	N-Propyl-9H-purin-6-amine	0.0457642714681211	0.0422994950916073	0.578205204620165	0.615995695471661	0.813248981149232	1.08191058472471	0.113581271526379
1742	2-Hydroxy-5-[(4-nitrobenzoyl)amino]benzoic acid	0.00856700775632913	0.00506533125882933	2.19046186421683	0.000811307587312357	0.0341931659268083	1.69130256612459	0.75813477423654
1743	Sch 210972	0.676033288677261	0.833075194306529	0.22176444574286	0.437021472798948	0.730637175548791	0.811491319508087	-0.301352
1744	Apicidin	0.0388829864716793	0.0593809193966872	1.45714882823863	0.0757183443372111	0.399811293203331	0.654806070143949	-0.61086
1745	pomiferin	0.0144520802797586	0.00761568484305462	1.61723711391632	0.0294786256843328	0.238609906155593	1.89767310197173	0.924231491419793
1746	Arachidonyl trifluoromethyl ketone	6.08540377409127	10.0817916375099	0.462756710025511	0.310956729145034	0.721259151885194	0.603603406308278	-0.728327
1747	Arg-Ser-Arg	0.102645550240784	0.243542286190983	1.83857564036069	0.0298907695673336	0.240838166560327	0.421469108491044	-1.2465
1749	4-Hydroxy-4-(3-pyridyl)-butanoic_acid	0.00267611320819436	0.00208311461035568	1.34827235335182	0.186780828750908	0.632760871507754	1.28466921353762	0.361396931074224
1750	TOBRAMYCIN	0.000701129313571604	0.00218735064232884	2.05656059095215	0.0018584866763127	0.0508164961436223	0.320538143269578	-1.64143
1751	Mibefradil	0.0159268800919689	0.0209183029196944	0.153381456891737	0.425771896143465	0.72947423285936	0.761384905511328	-0.393302
1752	Cocaethylene	0.00676030377491393	0.00299498729349374	2.65708439372829	7.78796075155775e-06	0.00265812037454807	2.2572061623099	1.17453819334535
1753	21-Desacetyldeflazacort	0.0154354767507457	0.0177309899143642	0.166304434292925	0.488921756396427	0.747476076503961	0.870536660688139	-0.200023
1754	Fulvestrant 9-sulfone	0.00976435667996245	0.0165164468950723	1.64695629592487	0.0455701481036772	0.305169020108897	0.591189905552608	-0.758306
1755	4-Phenyl-2-sulfanyl-3,4-dihydro-5H-indeno[1,2-d]pyrimidin-5-one	0.0978070996374153	0.118665150110157	0.560418224169189	0.444675572368933	0.732742215643939	0.824227665381293	-0.278885
1756	LysoPE(0:0/22:4(7Z,10Z,13Z,16Z))	0.0636356003804604	0.0780363714668743	0.0933728648601242	0.532126083595922	0.768311987798501	0.81546078045765	-0.294313
1757	Ginkgolide_C	0.000283975288480597	7.68036973228565e-05	1.89597578602816	0.00290336455015017	0.064763052780806	3.6974169002159	1.88651772298529
1759	.alpha.-Paxitriol	0.111261861600956	0.211931731075201	0.871823567891844	0.194378667391517	0.645345854742687	0.524989160596608	-0.92964
1760	Cabergoline	0.150413863265239	0.225021044487464	0.445032287121248	0.364796992315824	0.721259151885194	0.668443538726969	-0.581122
1761	1-O-(9Z-Octadecenyl)-sn-glycero-2,3-cyclic-phosphate	0.0811616081187883	0.0860052382084516	0.425830530137599	0.645718594642615	0.826863181392014	0.943682150174113	-0.0836271
1762	5-Hydroxy-2-(3-hydroxy-2-methoxycarbonyl-5-methylphenoxy)-3-methoxybenzoic acid	0.0486878965429151	0.0116848461817401	2.61458683116146	2.32450363431791e-06	0.00142341663724997	4.16675545280174	2.05892443064206
1763	1-(3,5-Dichloro-2-pyridinyl)piperazine	0.0299412129007536	0.0329514377070602	0.432604847165424	0.533924966876361	0.769402604789516	0.908646632263281	-0.138209
1764	Defluoroatorvastatin	1.03067539003354	1.22643842457762	0.376184701018618	0.47413838834478	0.742474302469699	0.840380869825164	-0.250885
1765	3-Oxopropanoate	0.317694471020741	0.3140279796127	0.0801277208264689	0.941330624679901	0.973472504356569	1.01167568384372	0.0167468747172793
1766	IDP	0.0170577956856861	0.0171501866297706	0.057112323835453	0.974386628644933	0.987867298013645	0.994612831563932	-0.00779305
1767	5-Guanidino-2-oxopentanoate	0.0556804200122196	0.0591066914256605	0.331633722459439	0.745625363786918	0.876668605670283	0.94203242761862	-0.0861514
1769	M417T216	0.0381836546017653	0.0378923886116955	0.0811408833137014	0.954402333518962	0.980395529103256	1.00768666216993	0.0110471058930112
1772	M555T96	1.81550933300573	3.38164026917569	0.578326284568036	0.271458225488839	0.721259151885194	0.53687240170235	-0.897349
1773	5-Phospho-alpha-D-ribose 1-diphosphate	0.0104907913108268	0.00907274562686241	1.33833036940305	0.130657694422233	0.523536027303867	1.15629730428746	0.209512387695923
1775	D-Glucarate	0.00818406946543222	0.00834175172272339	0.00342630301154946	0.86432858922767	0.935550882647262	0.981097224835686	-0.027532
1776	M361T211	0.00331375386875395	0.00374839655977584	0.832360480624466	0.307504764170634	0.721259151885194	0.884045702184753	-0.177807
1777	Erythrulose 1-phosphate	0.00197060702366569	0.00173967189182766	0.730442242402405	0.413523359338043	0.726640580703148	1.13274637184338	0.179824869944707
1778	2-Hydroxy-3-methylbenzalpyruvate	0.0335989642775849	0.0277263036748264	1.27859707475938	0.166202288449541	0.595069930441864	1.21180827677692	0.277161464468742
1779	UMP	3.15698275960023	3.17634802880448	0.0102155006324317	0.960113783137273	0.982094845612491	0.99390329112911	-0.00882261
1780	L-Homocitrulline	0.0123966752786685	0.0103699757523285	0.808884081527543	0.246037588287437	0.710832584169038	1.19543917698023	0.257540728710137
1781	M515T218_2	16.1787207188428	13.9146716839194	1.59539531011229	0.0395654386950857	0.283271125733041	1.16270948293662	0.217490666987982
1782	M147T108	0.0723617143991273	0.0689037159452161	0.414489051524489	0.798551858975911	0.902472631171081	1.05018595015486	0.070644799905149
1783	M485T100	0.00802561130725431	0.0098483835749854	0.00102723829182727	0.602859395942462	0.806964936577219	0.814916604958313	-0.295276
1785	2-Hydroxy-3-carboxybenzalpyruvate	0.0373696908827702	0.0423128973616641	0.73999347193162	0.356502593559889	0.721259151885194	0.883174946951931	-0.179229
1786	M135T182	0.0351289159755073	0.0260942671740679	1.41623362722079	0.0695685481072779	0.384399461675564	1.34623117565141	0.42892617170784
1788	M299T190	0.0231930570211198	0.0261228090261682	0.616759389890188	0.375424406382606	0.721259151885194	0.887846976865559	-0.171617
1789	M570T130	0.0565123629170302	0.0470388966016499	1.54126116778002	0.0392198576711592	0.282582798133626	1.20139643996343	0.264712293918994
1790	Octadec-9-ene-1,18-dioic-acid	0.06118893013896	0.0532625626569515	0.921451985460581	0.342138774456384	0.721259151885194	1.14881686285093	0.200148830956105
1791	M255T217	0.138265984500627	0.124472873720042	1.01854650821167	0.242630115786456	0.708090480168029	1.11081218235234	0.151614904490257
1792	M733T108_2	2.24916685189469	2.51532681839786	0.211011601481122	0.72365650296585	0.864749376786375	0.894184737920975	-0.161355
1794	M578T98	0.00915208487249351	0.00735891751057538	0.313527192331062	0.627531885587563	0.818981624643206	1.24367270856634	0.314606868222748
1798	Imidazole-4-acetaldehyde	0.0534642321766427	0.0481571002941446	0.738428800724838	0.481911141087791	0.745254837392596	1.11020455654685	0.150825519392143
1799	2-(alpha-Hydroxypropyl)thiamine diphosphate	0.000900555493925325	0.000467106393455442	1.57281768129425	0.0848561880109682	0.423721567808273	1.9279451245859	0.947063988489833
1800	Formate	0.0603746915011149	0.060150435590981	0.00962937648173433	0.975503996104956	0.988369382634192	1.00372825080867	0.00536872717927923
1801	M527T218_1	2.33958199879949	1.97665017632361	1.7665249500077	0.0180111941220969	0.17713418121023	1.18360953638792	0.243193225541175
1802	M335T216	0.0387170452587381	0.0341016333478027	0.542064444364396	0.426092136363936	0.729618515299285	1.13534284014677	0.183128014778427
1803	M328T159	0.00267947104347742	0.0032880017154976	0.864153091044115	0.167952778453453	0.598353327755115	0.814923858113594	-0.295263
1804	M554T118	9.27723594453035	8.31356675929747	0.894416722781251	0.255525410691448	0.713861194501774	1.11591525191701	0.158227465982819
1805	M231T111	0.0223396728019555	0.0145707126135184	1.75950991838574	0.0367520726445692	0.271532346508137	1.53319013245991	0.616536618163036
1806	M529T103	0.00740747598787927	0.00823422579204625	0.224703287268515	0.783540546555141	0.895253769030734	0.899595927407581	-0.152651
1808	(Z)-4-(2-Hydroxy-5-sulfonatophenyl)-2-oxo-3-butenoate	0.0187265867959212	0.0182403125912157	0.196408042586619	0.772845689013103	0.888936923112138	1.02665931311614	0.0379575167877838
1810	M227T51	0.0256302649763241	0.0255540658606876	0.321810047423919	0.984380023909664	0.993359084566316	1.00298187834578	0.00429553989140855
1811	M583T148	0.000747424782240523	0.00141988568598192	0.917967511541121	0.307760518371489	0.721259151885194	0.526397856968072	-0.925774
1812	4-Chlorophenoxyacetate	0.0245340827001367	0.0251066432814001	0.247089914235187	0.86097723674882	0.93406003173938	0.977194857359227	-0.0332818
1813	M580T218_1	1.2286824095638	1.11241452657508	1.15692005020325	0.162458107616481	0.587818909805521	1.1045184867791	0.143417565874112
1814	M576T122	0.192484418529195	0.177278313157271	0.574815796990218	0.84300168040125	0.925408361592008	1.08577532751248	0.118725606441786
1815	M585T118_1	2.00066489022179	2.02748075960474	0.0317281045937591	0.896643791905171	0.950805936002122	0.986773798342637	-0.0192087
1816	N6-Acetyl-L-lysine	0.00346410062772552	0.00191851357678146	2.22336201295617	0.00192107943574303	0.0517464281710661	1.80562	0.852491864608541
1817	3-(O-Geranylgeranyl)-sn-glycerol 1-phosphate	0.00770501218091277	0.00872849377288955	0.555202314675685	0.393280351431844	0.723782756012819	0.882742473259741	-0.179935
1818	M211T163	0.00688109276050441	0.00740067072736026	0.615977669059262	0.493609148925817	0.749210628519972	0.929793124704905	-0.105018
1819	Sebacic acid	0.12024215241784	0.123968397027891	0.161000521672293	0.810958444212717	0.908678478473105	0.96994197957393	-0.0440296
1820	Imidazol-5-yl-pyruvate	0.048166462096489	0.045383030517077	0.521327361362521	0.471054900637996	0.741521475221765	1.06133199012271	0.0858760093018663
1821	M578T157	0.350327431219416	0.455149564336042	0.333269739498693	0.372060850644825	0.721259151885194	0.769697388880209	-0.377637
1822	M446T163	0.00155640080581936	0.00147662002025639	0.500664844857269	0.665676290859264	0.837787200547001	1.05402932675199	0.0759150083138903
1825	Mandelonitrile	0.132946449068856	0.141667226884468	0.552244238251764	0.463052146971128	0.73840168051192	0.938441811790926	-0.0916608
1826	(+)-(1R,2R)-1,2-Diphenylethane-1,2-diol	0.0387570883790765	0.0391989441434987	0.359582325456637	0.953630831198316	0.979893095723469	0.988727865658713	-0.0163546
1827	M261T168	0.0180084608585302	0.0159363431734715	0.609121457071548	0.437021005377535	0.730637175548791	1.13002466516334	0.176354262835582
1828	M230T84	0.217571939538409	0.157320592304849	1.89448116990223	0.00933946511662484	0.123380497289422	1.38298449268998	0.46778497973881
1829	Oxaloacetate	0.00505183085516045	0.00574569945948794	0.578114112110434	0.416067260963346	0.727113161948453	0.879236878082493	-0.185676
1830	CDP-ethanolamine	0.0411692518699942	0.0396975608431331	0.0361591278045648	0.817089414718482	0.911981541121801	1.03707258067256	0.0525168662939575
1832	1-O-Galloyl-beta-D-glucose	0.000363563169780976	4.42513669147933e-05	1.51217950359362	0.0405467827508363	0.287030132922263	8.21586303720339	3.03841213136467
1833	M251T221	1.40743152208876	1.32823647746108	0.466973453262961	0.668435830410751	0.839497234686921	1.05962420545704	0.0835527053075008
1834	M444T225	0.0044258201829331	0.00668889598289928	2.00472794130491	0.00616001744633226	0.100185058301014	0.661666767467767	-0.595823
1836	UDP	0.0488927232755803	0.0588359604491807	0.620744384245698	0.28058876607266	0.721259151885194	0.831000682275105	-0.267078
1837	M281T217	0.0131559829143345	0.0134679516530072	0.33400107615485	0.890743245277405	0.94807394134633	0.976836214837242	-0.0338114
1838	Prostaglandin H2	0.0557146738798465	0.0754553093343786	1.31288382256016	0.108302204123536	0.477318350942427	0.738379769049095	-0.437565
1839	D-Erythrulose 4-phosphate	0.0191806059565569	0.0178932489359478	0.60082204983766	0.604067295834262	0.807217297188942	1.07194652157456	0.10023293286313
1840	D-Arginine	0.135645734701053	0.145943644671792	0.102848338553296	0.578413523410268	0.793799045754241	0.929439133893792	-0.105568
1842	M149T190	0.0230634368580809	0.0160418624290865	2.1841322969743	0.000842627093426883	0.034877725815403	1.43770319437868	0.523765870356716
1843	gamma-Amino-gamma-cyanobutanoate	0.0162844763840942	0.0186355921057156	0.701305545259356	0.310717062504592	0.721259151885194	0.873837348001392	-0.194563
1844	Benzenamine sulfate	0.0165652671123908	0.0127672209929176	1.3810737580497	0.0642043309218967	0.369059682438953	1.29748416836993	0.375716935227834
1845	M408T227	0.00793038881583648	0.00696197239391207	0.776857141651929	0.334118590553122	0.721259151885194	1.13910087072038	0.187895507576761
1846	3-Oxalomalate	0.0331253362207155	0.0389457850532058	1.04268617050631	0.216713275657921	0.677168002280941	0.850549967742626	-0.233532
1847	M445T64_2	6.92952689170432	10.9502609006822	0.318250248980095	0.367888876113889	0.721259151885194	0.632818428214129	-0.660136
1850	M621T218_1	5.65397167026792	5.14229459723641	1.0702115049245	0.205886579259138	0.662323637233506	1.09950364829477	0.136852391248853
1851	Hydroxymalonate	0.026882540717207	0.0293696938560207	0.255954222778904	0.51640425609921	0.760403710041862	0.915315660047175	-0.127659
1854	M402T152	0.741927644866184	0.897263996270442	0.171496841502801	0.467193280418387	0.740001778274826	0.826877761673346	-0.274254
1859	5-Hydroxyectoine	0.0547788344595974	0.0556920451645658	0.054809108498656	0.931468882338471	0.967916856173236	0.983602492918514	-0.0238527
1860	M186T202	0.0751744542011174	0.063969357627898	0.924279718022472	0.287575851702041	0.721259151885194	1.17516349997444	0.232861492273313
1861	M161T103	0.0182165700945355	0.0139799807962045	1.41323385579893	0.153591871683757	0.568494714392146	1.3030468610859	0.381888968050774
1863	1-(4-Hydroxy-3-methoxyphenyl)-2-(2-methoxyphenoxy)propane-1,3-diol	0.0330992824991848	0.0370921647950661	0.389445751212564	0.494519671767277	0.749665033216449	0.892352406015074	-0.164315
1864	3-Cyano-L-alanine	0.00280607382673019	0.00260689285347806	0.672955649154802	0.590916	0.801088549892736	1.07640550818435	0.106221678671707
1865	Lotaustralin	0.00196681971887197	0.00731288433727608	2.28399511548277	0.00713331612854876	0.108011375851917	0.268952663294081	-1.89458
1866	M283T92	0.00792074501675739	0.00426746260022285	1.17965337297828	0.157360781155484	0.575588802469636	1.85607836758634	0.892257625412317
1868	Vanillylamine	0.00323873979587426	0.00275720170261164	0.734199561276772	0.414879710119247	0.726968824348822	1.17464739442403	0.232227753675963
1869	M366T167	0.330335251393001	0.382457876414562	0.715044720519261	0.333802799030409	0.721259151885194	0.86371669081522	-0.21137
1871	9,10,18-Trihydroxystearate	0.00512060738930185	0.00380359216586673	1.00655935496237	0.293543543411374	0.721259151885194	1.34625563572613	0.4289523842251
1873	M569T117	0.0354547239817838	0.0284697907316743	0.610391481516578	0.186780860643906	0.632760871507754	1.24534543706141	0.316545976197625
1874	M312T32	0.00263977224145349	0.00328342980043166	0.815422607889233	0.461012176068739	0.737729699071058	0.803967924365688	-0.31479
1876	M252T162_1	0.00632059744252917	0.00512400784720078	1.07106901891258	0.144847583677106	0.55113149533428	1.23352610515265	0.302788247762676
1879	D-Erythrulose	0.00132428168350655	0.00151667494220127	0.393805911137766	0.525872521385053	0.764650647637527	0.873147994114355	-0.195702
1880	N-Formiminoglycine	0.00169147230949037	0.00193839893590349	0.629675222447586	0.670064520183157	0.840324826595341	0.872613102576829	-0.196586
1881	O-Carbamoyl-L-serine	0.00940948075076591	0.00856533078280987	0.631951341712629	0.431822535252658	0.730020780503644	1.09855427529433	0.135606149473182
1883	3-Oxo-3-ureidopropanoate	0.00285824941940247	0.00325630825527955	0.304557237921593	0.559539534417074	0.782928161311501	0.87775763082881	-0.188105
1886	Melibiitol	0.00281152077391785	0.00145797719926489	1.55597632358315	0.00123037068154158	0.0413421540555507	1.92837087941802	0.947382548683959
1888	Isoniazid alpha-ketoglutaric acid	0.00188691804931643	0.00371802481777581	2.31761036136417	0.000248468468586597	0.0177161421779896	0.507505501387485	-0.978505
1889	4-Acetamidobutanoyl-CoA	0.00362155862006108	0.00429302443089239	0.390291242530876	0.441714966835044	0.731946818590914	0.843591430321366	-0.245384
1890	6-Carboxy-5,6,7,8-tetrahydropterin	0.00246089499455982	0.00104836217437447	2.8164285894538	3.01584510868207e-05	0.00520782583358241	2.34737102760139	1.23104589357601
1891	Linoleate	0.0900241024052311	0.095000488283798	0.270821715540959	0.768341523638311	0.887167488556472	0.947617259990277	-0.0776236
1893	M141T104	0.731675684737869	0.782278420505031	0.043775318869752	0.84546160868375	0.926594235552754	0.935313649922117	-0.0964779
1894	M264T219	0.0645214249445455	0.0712080389198527	0.365315391176466	0.515425538763581	0.759566797639989	0.906097484543378	-0.142262
1895	3-Methoxy-4',5-dihydroxy-trans-stilbene	0.00329228234008952	0.00279394079908576	1.06010560004614	0.376021395238587	0.721259151885194	1.1783651039302	0.236786612190162
1897	3-Amino-3-(4-hydroxyphenyl)propanoate	0.00544061887743142	0.00484000594789396	0.497578197713311	0.466689099404991	0.739907633994206	1.12409342798407	0.168761948804169
1898	NA	0.24551471900417	0.267090514723229	0.238804099369788	0.723807655114864	0.864880359245378	0.919219161558706	-0.121519
1899	NA	0.353164672666715	0.494294215725925	0.312989204114776	0.450152729098087	0.733548550123006	0.714482713798409	-0.485029
1900	NA	0.00369056172336447	0.00335844840916455	0.760502143618721	0.674611822157391	0.842549304498528	1.09888891349161	0.136045551842181
1901	NA	0.268700273645921	0.11067834679495	2.8290625315528	1.06004882347654e-06	0.00100319165930825	2.42775828720801	1.27962479094891
1902	NA	0.0795308294309382	0.0866892194302562	0.658340057028578	0.438691956569765	0.730895594284999	0.917424680411649	-0.124338
1903	NA	4.82696353177331	5.77206848328228	0.274804099778994	0.503253406833438	0.754068073831517	0.836262346116251	-0.257972
1905	NA	0.03701718344533	0.0421185212008752	0.441807661867988	0.549371840908681	0.776920501516127	0.878881365962129	-0.18626
1906	NA	0.0223902664767195	0.0129687412363428	2.2245362437089	0.00612594811240549	0.100185058301014	1.72647954559957	0.787833242018191
1907	NA	0.395213612386013	0.394252892771395	0.13212145987553	0.982349224577018	0.992166045197124	1.00243681056558	0.00351129806984353
1908	NA	0.0814355287293167	0.0441147544456465	1.35876456843478	0.439609602889454	0.731160882901297	1.84599301872241	0.884397096930811
1909	NA	0.03701718344533	0.0421185212008752	0.441807661867988	0.549371840908681	0.776920501516127	0.878881365962129	-0.18626
1910	NA	80.6419666448615	76.0583528640327	0.717492648669711	0.445461900297307	0.732884699623724	1.06026443655732	0.0844241267993402
1911	NA	0.0947632503093393	0.122589749816053	0.224408579791683	0.455251458615396	0.735164680268565	0.773011205680183	-0.371439
1912	NA	0.0947632503093393	0.122589749816053	0.224408579791683	0.455251458615396	0.735164680268565	0.773011205680183	-0.371439
1913	NA	0.0146425112035782	0.0145746165329706	0.308795730327719	0.976938657982612	0.989148609599669	1.00465841900224	0.00670507257150634
1914	NA	0.123446662807646	0.172757556382093	1.95418790021745	0.00707609792911305	0.107631422843373	0.714565923441375	-0.484861
1915	NA	0.0591892015012601	0.0671303045579266	1.0288690068323	0.149711667773696	0.561924810356653	0.881706136908494	-0.18163
1916	NA	0.0947632503093393	0.122589749816053	0.224408579791683	0.455251458615396	0.735164680268565	0.773011205680183	-0.371439
1917	NA	0.0947632503093393	0.122589749816053	0.224408579791683	0.455251458615396	0.735164680268565	0.773011205680183	-0.371439
1918	NA	0.0138384204805992	0.0047778163169301	1.79630409428167	2.47712492698149e-05	0.004865447262241	2.89639022571106	1.53425598735621
1919	NA	0.0947632503093393	0.122589749816053	0.224408579791683	0.455251458615396	0.735164680268565	0.773011205680183	-0.371439
1920	NA	0.0624122849311605	0.047060095088588	1.47318360776212	0.0755498453571727	0.399582857260802	1.3262252193429	0.407325794483975
1921	NA	0.0788440398103239	0.086225420577084	0.59536625251167	0.507761539744127	0.756459632912298	0.914394377929867	-0.129112
1922	NA	0.0226430188503096	0.0210786601334895	0.442256840699532	0.566361002089048	0.786760145701774	1.07421528251384	0.10328315150842
1923	NA	0.00479614511425408	0.00390956749089747	1.40922423746305	0.0689176969384814	0.382427092286562	1.22677127979522	0.294866296870798
1924	NA	0.0264851844344448	0.0242002945287164	0.523632825494817	0.693108843912148	0.850756168509074	1.09441578915567	0.130160949273096
1927	NA	0.0123505208452137	0.00788085996325591	1.88612297020486	0.0344289618284048	0.261705361543406	1.56715395309615	0.648146913351253
1930	NA	0.00520090065026632	0.00417750948562479	0.806983516451246	0.260105165919398	0.715942564045726	1.24497638321663	0.316118375113107
1931	NA	0.15090955485831	0.134223903797944	0.637607084644457	0.316520820769304	0.721259151885194	1.12431206803137	0.169042530677445
1932	NA	0.0667301844797534	0.04463949577776	1.9212249511631	0.00893645017323183	0.120894667060875	1.49486868785376	0.580018760876566
1933	NA	0.0775327851105828	0.0714886272208496	0.857589487204235	0.401890356529975	0.724697996824392	1.08454712483233	0.117092741147425
1934	NA	0.0657081265505577	0.0633041446255964	0.580569803094844	0.753711504716134	0.880945013652384	1.03797511109548	0.0537718507000166
1935	NA	0.0258926520929815	0.0169487622200211	2.18517289764952	0.00308455716020355	0.0668720326701271	1.52770165495597	0.611362826789085
1939	NA	0.00657673863569522	0.0140371863335019	0.855074870368381	0.134029344038305	0.530915323987349	0.468522571364519	-1.09381
1940	NA	0.0144263194171584	0.017389561076236	1.49819999243131	0.0391913885301049	0.282582798133626	0.82959652367954	-0.269518
1941	NA	0.01450908034483	0.0118016868782605	1.20561298314904	0.230036760640709	0.694334772488798	1.22940732918077	0.297962990916016
1942	NA	0.0028704186605787	0.00260392226113766	0.445882763509178	0.525048281060491	0.764442784212377	1.10234	0.140574796182973
1943	NA	0.00632911260291545	0.00246087668067482	2.33483987765462	0.000296725234373059	0.0194773073952016	2.57189344456704	1.36283087198966
1944	NA	0.195043003900738	0.111122704398675	2.23816704876382	0.00292086967152626	0.064763052780806	1.75520389785495	0.811638634710714
1945	NA	0.00415207107294324	0.00279754206517332	1.56268427996495	0.0924914291276529	0.441328966305999	1.48418539425465	0.569671314779474
1946	NA	0.0507110146150224	0.0587227038280759	0.0113931644034735	0.649681468396235	0.829308161282426	0.863567433193991	-0.211619
1947	NA	0.00245509361866351	0.00303185617847261	0.143938773975914	0.344774552373074	0.721259151885194	0.809765857660286	-0.304423
1948	NA	0.0167674535168851	0.0191906235286888	0.907209139933643	0.273878525447966	0.721259151885194	0.873731564366253	-0.194738
1949	NA	0.0779183382262938	0.0636662609147622	0.878840731786672	0.242899478029309	0.708090480168029	1.22385604410808	0.291433871212487
1952	NA	0.553803840585896	0.503642400861956	0.436225528687293	0.459414371554997	0.737082650619782	1.09959733262746	0.136975312318354
1953	NA	0.00845523950411451	0.0038072680439827	1.96162701683749	0.00615932121690822	0.100185058301014	2.22081540002886	1.15108947729224
1954	NA	0.026409638910321	0.0164871874403517	1.37281177631478	0.114607087733339	0.489862212050581	1.60182802590602	0.679719266666375
1955	NA	0.0145666396858509	0.0101871397115741	1.51225800647514	0.0570364707944331	0.345907172135187	1.42990477192543	0.51591907032843
1956	NA	0.0240934178182947	0.0175490627278696	1.5986429625861	0.0415428105757027	0.290457728460036	1.37291764192238	0.457245084222177
1957	NA	0.0795784495744583	0.0696339948514472	1.35262234634547	0.118706407715756	0.49747733668318	1.14281034348562	0.192585999164206
1958	NA	0.0539153770648542	0.0538694806565866	0.186998233817667	0.991423876945308	0.996204511878082	1.00085199277417	0.00122864242722105
1959	NA	0.0726709356145701	0.0609753787144095	0.201846060838339	0.558057623761675	0.782259314946172	1.19180785993867	0.253151667127992
1960	NA	0.00935503956208313	0.00995331321220126	0.306371031182553	0.785816519108691	0.896343242931031	0.939892010091199	-0.0894331
1961	NA	0.129636666909068	0.120581485922279	0.144789626103988	0.83915812946562	0.923968020801563	1.07509594791879	0.10446542019573
1962	NA	0.0242360028895722	0.0255895342410579	0.204997742676319	0.757101281016692	0.882345621616418	0.947106057549344	-0.0784021
1964	NA	0.0207248299804049	0.0169650524138122	1.04823450472645	0.435605212353174	0.730637175548791	1.22161897734732	0.288794379094333
1966	NA	0.00911355218800966	0.00804047144523299	1.08025776209816	0.127958832745313	0.517502505391882	1.13345992832459	0.180733387788624
1967	NA	0.0371991251384809	0.0305603005612301	1.04486885130658	0.199009410355911	0.652666312003557	1.2172368875741	0.283609959564768
1968	NA	0.0372786793373202	0.0283584437835508	1.15791824911928	0.12815928436707	0.51801131829206	1.31455307004341	0.394572386416166
1969	NA	0.108283499463502	0.0811811451159969	2.01349176665419	0.00457993267664453	0.0842672709835175	1.33385035784823	0.415596822369693
1970	NA	0.0138995166795487	0.0145383058559718	0.253439823016127	0.602555424264202	0.8067136475584	0.956061649634324	-0.0648244
1972	NA	0.00736988483701662	0.00579995541868264	1.5415966184526	0.0347741201152266	0.262959346703055	1.27067956648028	0.345600264698785
1973	NA	1.36875152961133	0.940394081706526	2.1176850995418	0.00131169055832848	0.042737711149294	1.45551	0.541523212311078
1974	NA	0.0027769992878959	0.0031013970243215	0.122148225395522	0.686622528519623	0.847127568918865	0.895402705980035	-0.159391
1975	NA	0.100361167334824	0.108788965065269	0.676193844251899	0.372351865066739	0.721259151885194	0.922530766559015	-0.116331
1976	NA	0.00955467030609231	0.0075868292622742	0.959428862440054	0.319337471059675	0.721259151885194	1.25937594952918	0.332709021386922
1978	NA	0.0676609192171085	0.0519838766718407	1.08734783314702	0.102747785311925	0.464944336056135	1.30157509499017	0.380258551115454
1979	NA	0.0352912397322676	0.0220971148704022	2.12799301903245	0.00163240268083551	0.0474673516969207	1.59709717486866	0.67545209573976
1980	NA	0.0170527073783595	0.0170050138671375	0.23547108418353	0.985822414971681	0.994034418815885	1.00280467346834	0.00404062483244584
1981	NA	0.00869053237750927	0.0126153601070776	0.69573576216587	0.206022952612804	0.662464912630535	0.688885002389554	-0.537665
1982	NA	1.85806979852399	0.448496036443947	2.1670905540793	0.00481917812948008	0.0872480770919785	4.14289012062698	2.05063755709513
1985	NA	0.0199475645750039	0.00701523224874384	2.0136174886232	0.00673127648295345	0.105056354104266	2.84346460212714	1.50764984450344
1986	NA	0.12201852915023	0.125794464711964	0.0882423963063478	0.803336371034818	0.905031174645712	0.969983293220567	-0.0439682
1988	NA	0.0113253741082544	0.0188118759360001	0.149285106086729	0.346317685383324	0.721259151885194	0.602033212784544	-0.732085
1989	NA	0.0506310094100249	0.042764463352724	0.873093199285816	0.463648819064775	0.73862586455566	1.18395053838083	0.243608811099276
1990	NA	0.0129968552175497	0.00628542859050131	1.41747284111641	0.10198257487162	0.4629307676926	2.0677754954039	1.04807955642183
1991	NA	0.211034682085337	0.262675072079535	1.08797	0.244952696872946	0.709824837784386	0.803405821552181	-0.315799
1993	NA	0.0255502112228314	0.125316620496165	2.95208299542635	6.07054480351196e-06	0.00243055274632921	0.203885255775894	-2.29417
1994	NA	0.142989404227591	0.132808982600415	0.763448369115946	0.451419635354761	0.733775653650183	1.07665461648634	0.10655551729462
1995	NA	0.0509207229613987	0.0341973518523329	2.38119349701026	0.000139095964272613	0.0119176048401473	1.48902532515613	0.574368291305141
1996	NA	0.272093124900864	0.19176971917498	1.34088565833079	0.0568460752804436	0.345333540746755	1.41885343562815	0.504725569938912
1997	NA	0.196964323870261	0.181414501464617	0.763876185431997	0.746780522678979	0.877127974849168	1.08571432978128	0.118644555054749
1999	NA	0.120965707582776	0.15038844332597	0.0606878415400775	0.532488250473809	0.768504561278471	0.804355074815022	-0.314096
2000	NA	0.0918797480413421	0.0941576641492329	0.0773101526396886	0.857319977123799	0.932473196307465	0.975807427589956	-0.0353316
2002	NA	0.200138811429191	0.222671975100743	0.0498597357415071	0.64035802261136	0.824199680438211	0.898805569666511	-0.153919
2003	NA	0.0768943054005739	0.0836067263499572	0.316217705566947	0.556213741825271	0.781243345125962	0.919714343062701	-0.120742
2004	NA	0.106406699676552	0.110059844251747	0.321067855149813	0.866229530260564	0.936530289281424	0.966807652690847	-0.0486992
2005	NA	7.05659874311791	5.24233530655679	1.66149048312179	0.0258215742659691	0.220329990253064	1.34607924340359	0.428763343603658
2006	NA	0.110173125690078	0.142016531286033	0.604406055219389	0.325667902601656	0.721259151885194	0.775776768326923	-0.366287
2007	NA	0.0445963640854079	0.0369895082382507	1.13624274069261	0.278996525256302	0.721259151885194	1.20564901263788	0.269809972390379
2008	NA	4.43330943972116	8.17325697928526	0.381851737109328	0.25625977286064	0.713904343945814	0.542416499439229	-0.882527
2009	NA	0.098308370114491	0.117498738451565	0.419777111732281	0.702264534599858	0.854538142043778	0.836675962738233	-0.257259
2010	NA	0.505033314862805	0.627259940642758	0.1159857712416	0.56108190291944	0.783678657497427	0.805141986821753	-0.312685
2011	NA	0.246658601700153	0.194809905086583	1.19987036199363	0.195371663278487	0.646888999595752	1.26615020725217	0.340448566222196
2012	NA	0.071375482580085	0.0591740308912538	0.609634359614249	0.494170220287806	0.749357895187923	1.20619605433428	0.270464421025482
2017	NA	0.168791108525246	0.188936148716983	0.64110146088287	0.429089081657468	0.730020780503644	0.8933764643318	-0.16266
2018	NA	0.0345058950046905	0.04026369821943	0.69677192234042	0.355273844926939	0.721259151885194	0.856997656217259	-0.222637
2019	NA	0.0573894509364547	0.0346048127653304	1.72919165445318	0.0393080329741875	0.282582798133626	1.65842396910616	0.729812872899025
2020	NA	0.0126990856062931	0.00953327574056553	1.6631484567375	0.0234396599945703	0.206697891184648	1.33207996410474	0.413680689282052
2021	NA	0.0837630715670423	0.0980486373227092	0.0774884966010033	0.538314774644842	0.771377603040702	0.854301231044665	-0.227183
2025	NA	0.0868260100608688	0.0385444873549303	2.78778238948908	4.89195857836369e-06	0.00216695166765533	2.2526181049276	1.1716027486255
2026	NA	0.929937300641795	0.781122696650864	1.07965146995703	0.186754179583707	0.632760871507754	1.19051373699546	0.25158426754726
2027	NA	0.0106610020946364	0.010091489241836	0.668224838557516	0.611775216946395	0.811556273375083	1.05643496605431	0.0792039579602383
2030	NA	0.00796319988356825	0.00975778761478036	1.22077468594616	0.116006500057452	0.492708145898846	0.816086616960815	-0.293206
2031	NA	0.0340011511575799	0.0354378704055068	0.070497326429392	0.823699454299369	0.915808108432813	0.959458081665549	-0.0597083
2032	NA	0.041988920304279	0.0689043430325044	1.09188661258737	0.128865042827391	0.519150578882795	0.609379880227165	-0.714586
2033	NA	1.96408696069861	1.6745518407887	1.1869380234301	0.111691133270212	0.484662233156694	1.17290304955476	0.230083767239295
2035	NA	0.0227141161782691	0.0115350419064995	2.03714549346781	0.00751859433439703	0.110481843319055	1.96914032583364	0.977565924937116
2036	NA	0.0182093354184102	0.0151952044667394	1.18044214859719	0.119386503935495	0.498721310581262	1.19836067084641	0.261062181691421
2037	NA	1.06017901158878	0.811186635297373	0.538911747764303	0.476883213492294	0.744029905714949	1.30694832170174	0.38620209637541
2038	NA	0.897326932204231	0.944092350511588	0.124129556638552	0.761410658875756	0.884229020171658	0.950465207898343	-0.0732943
2039	NA	0.00939819824579403	0.00834970290867534	0.763172386844631	0.37223285173966	0.721259151885194	1.12557277170057	0.170659334426528
2040	NA	0.0197829376828396	0.0297293151315524	0.34224914213858	0.313536073087874	0.721259151885194	0.665435365574348	-0.58763
2041	NA	0.0768020485341069	0.0987418783441781	0.70380526131553	0.333013968434431	0.721259151885194	0.7778062340115	-0.362517
2042	NA	1.27684230563707	0.963884492821256	2.00034094489668	0.00536199679615597	0.0929075653722363	1.32468393790609	0.405648181858145
2043	NA	0.157113514565118	0.160705008097742	0.0149910730675685	0.869230368122119	0.938368571207224	0.97765163901775	-0.0326076
2046	NA	0.0751983915157757	0.0709856952458072	0.596671081978083	0.673831508689949	0.842265596351938	1.05934570698196	0.0831734754101389
2047	NA	0.117049954106883	0.124452878454985	0.200646394170846	0.817257959899294	0.912055677803564	0.940516246470109	-0.0884752
2049	NA	0.0509634396441168	0.0797368117358352	0.863042707356474	0.264139929397293	0.718952341367099	0.639145691113868	-0.645783
2050	NA	0.0962172509130461	0.0923941963359604	0.505680884870274	0.765592972579168	0.886434609182585	1.04137764847463	0.0584933470041782
2051	NA	0.140425863304294	0.165252265272137	0.795288123172774	0.338460626067558	0.721259151885194	0.849766646605668	-0.234861
2052	NA	0.00421951378614764	0.00313163372811613	1.72275977726618	0.0197957071218668	0.186422341051251	1.34738419383608	0.430161280281641
2053	NA	0.0232087112024984	0.0105596768708538	1.9948134299945	0.00546969041950876	0.0939595334440367	2.19786187459559	1.13610072245752
2054	NA	0.00236862687309993	0.00128451683742848	2.25111737511481	0.00277809739610807	0.0633515747940525	1.84398273660762	0.882825149299157
2055	NA	0.278543508143036	0.276377379012654	0.272105179293677	0.940599628861366	0.973082448342542	1.0078375775113	0.0112631537188901
2056	NA	0.110921066727276	0.128957170560834	0.493551622493729	0.429111296303385	0.730020780503644	0.860138806123619	-0.217359
2057	NA	0.272264513487799	0.189515928517055	2.51596919113435	0.000112410664889251	0.0107852075714019	1.43663129330734	0.522689846366988
2058	NA	0.593659056926791	0.561948929835665	0.319941187846803	0.842023489785642	0.925194308561298	1.05642884149704	0.0791955940814365
2059	NA	7.71284569108513	5.45529340971557	1.48333106167081	0.0742759231398996	0.396722606406544	1.41382783872797	0.499606454422341
2060	NA	0.0160404308294947	0.0143283038091983	0.666349024717584	0.447844368204474	0.73322512038388	1.11949265196326	0.162845058774744
2062	NA	0.0490894878278611	0.0425990509427421	1.13499137736623	0.204575624860819	0.660483538381736	1.15236106771118	0.204592825269561
2063	NA	0.00552790354244126	0.00539395881037365	0.398542534703177	0.775774610321006	0.890681999938422	1.02483236093869	0.035387937221395
2064	NA	0.0277589674198148	0.0198998103305739	1.49206765991335	0.0559480828563537	0.342398320126186	1.39493628123511	0.48019922324039
2065	NA	0.0423781478943408	0.0429991333682135	0.10274293484964	0.875908190262334	0.940942599518178	0.985558186288198	-0.020987
2066	NA	0.250187869855891	0.140389625150952	2.24288336608031	0.00168362906895848	0.0482161722361975	1.78209657292609	0.833575519523376
2068	NA	0.227908786140547	0.256424417483395	0.104449986808882	0.657439532135681	0.833657386920655	0.888795179403322	-0.170077
2071	NA	0.032926872843317	0.029777630940563	0.809155168054553	0.415075564786119	0.727002040788004	1.10575864510645	0.145036521642811
2072	NA	0.0793061714804825	0.0415200028177386	2.27873979827468	8.22949066675028e-05	0.00921172019794306	1.91007143782275	0.933626596933944
2074	NA	0.586026299595461	0.704536182924071	0.218986663215643	0.515041248287239	0.759376728938483	0.831790210068768	-0.265708
2075	NA	0.337501998029438	0.28081046624889	1.09399907425078	0.281542451817601	0.721259151885194	1.20188539457892	0.265299334854919
2076	NA	0.024564999453762	0.015900503760071	1.92579255608318	0.00698576610447889	0.107338487302768	1.5449195713817	0.627531733282348
2077	NA	0.0553877630956593	0.0748642750599066	0.601106109111952	0.245260292759338	0.709999902009095	0.739842375436586	-0.43471
2078	NA	0.272708632402565	0.469126443199471	0.387875531403774	0.288370731664371	0.721259151885194	0.581311576773792	-0.782616
2079	NA	0.0700687520700394	0.0250692824909609	2.77360248020222	2.40784255753812e-06	0.00143232234422696	2.79500428842763	1.48285049662429
2081	NA	0.761266681142656	0.190575457420166	1.94995651100443	0.00466435864493218	0.0850367311624237	3.99456830091334	1.99803959732489
2082	NA	0.0250185788337056	0.0213013106928851	0.244836502242813	0.667660970771112	0.839009018074273	1.17450889264115	0.232057636569116
2083	NA	0.00986198099008345	0.00808717720827318	1.04433078181868	0.30489667885724	0.721259151885194	1.21945899491292	0.286241247408072
2084	NA	0.0215340698045425	0.0245067115453258	1.03284264187794	0.148556319061532	0.559185415600174	0.87870091279749	-0.186556
2085	NA	0.114600884283236	0.127920411578351	0.603776125230213	0.785542194981745	0.896272576047187	0.895876450593218	-0.158628
2086	NA	8.15419084655042	10.1704473600177	0.260636918335457	0.479728016511915	0.744812625188521	0.80175340945241	-0.31877
2087	NA	0.182139393330456	0.173213542143301	0.435842473214515	0.659947622319763	0.834527641694104	1.05153090847695	0.0724912569656126
2088	NA	0.120666611994951	0.0977294419179654	0.84439887701878	0.210163106896416	0.667316743264204	1.23470071686523	0.304161384627999
2089	NA	0.0218739991511086	0.021790306001028	0.144186059374378	0.968436682989234	0.985380302015241	1.00384084326657	0.00553055132900295
2090	NA	0.97801255472815	1.04620931363728	0.41760255760685	0.583068436958361	0.796072926766388	0.934815377744977	-0.0972466
2091	NA	0.0126285152027551	0.012508995568661	0.662200756381424	0.984328539257061	0.993359084566316	1.00955469473453	0.0137190738043329
2092	NA	0.0638802125497653	0.065179733184371	0.141935596538346	0.865732865901123	0.936243417206596	0.980062504537571	-0.0290543
2093	NA	0.0156848205351347	0.0187979069924769	0.582300683029691	0.354107330007798	0.721259151885194	0.834391857636699	-0.261203
2095	NA	0.0143228921163921	0.00940078045511166	1.72923268414513	0.025521607359922	0.218217603792023	1.52358542833579	0.607470395056279
2097	NA	0.00722650829638999	0.00622303729706273	1.06916874779892	0.150467209070867	0.563095583234322	1.16125100195059	0.215679841394603
2098	NA	0.0061786672781931	0.00548859131960154	1.0992056346669	0.200883900633979	0.655857808279571	1.1257291567924	0.170859766002541
2099	NA	0.0122125730316291	0.0122727095888258	0.0712772916591353	0.974114518135388	0.987789126039417	0.995099977167929	-0.00708662
2100	NA	0.00384664992825682	0.0034404389043174	0.708161523650554	0.576542450672006	0.792613329965367	1.11806953567165	0.161009915953053
2101	NA	0.00912940054354862	0.00805649454235115	1.01029931541152	0.228478204281874	0.693529116948334	1.13317280804417	0.180367887899509
2102	NA	0.0232456533172536	0.0240767031450012	0.249071940019977	0.797355310390419	0.902079070280345	0.96548323818495	-0.0506769
2103	NA	0.180555014015224	0.194000711040404	0.127646154574221	0.572302107303072	0.789987642978307	0.930692537398075	-0.103623
2104	NA	0.00486312452470517	0.00284427053062569	2.26628510442098	0.000210050408653042	0.0158451069136099	1.70979675538647	0.773824841238099
2107	NA	0.00599832594963944	0.00404134142442616	1.60644903815206	0.082597224189091	0.418310437269977	1.48424132477032	0.569725680735067
2108	NA	0.0451297501758331	0.0402167064834143	0.984232259119746	0.372661146543269	0.721259151885194	1.12216424769753	0.166283854196584
2109	NA	0.561162044182182	0.603419715559014	0.191931293484292	0.611088307759991	0.811439011622043	0.929969687288583	-0.104744
2110	NA	1.72570106226993	2.08263142000236	0.283578707863481	0.4918467360933	0.748392095699957	0.828615685759689	-0.271225
2111	NA	0.00701063364113185	0.0152687064278911	1.0678580779893	0.0845110607675575	0.423063304924392	0.459150464005624	-1.12296
2112	NA	0.0097323900213536	0.00644837198780687	1.41986281545458	0.0544178157040531	0.336495076613717	1.50927862718783	0.593859165676218
2113	NA	0.0095978147506069	0.00562325197628818	2.13931360697706	0.0014443004920869	0.0448346678267241	1.70680858533077	0.771301272496624
2115	NA	0.00637379462980381	0.00555091116263475	0.0857130467667204	0.663320601569035	0.836483036018613	1.14824295382498	0.199427930510356
2116	NA	0.0368206844239411	0.0339765159330767	0.882832488994754	0.402461849966064	0.724697996824392	1.08370983347635	0.115978522518985
2117	NA	0.0671030161627541	0.0594312964539249	0.671648620769852	0.54667882022305	0.776229491716832	1.12908551834767	0.175154761773993
2118	NA	10.1908470842278	12.7929303279706	0.275670376155731	0.465015097334251	0.739046983207924	0.796599905023046	-0.328073
2119	NA	0.0716655410149839	0.0615390929850329	1.45777375118915	0.0700313819730876	0.386034782282151	1.16455309200631	0.219776413553237
2120	NA	0.00864883997073256	0.00684341512724009	1.04296210919806	0.150041426767498	0.562655350378119	1.26381927881388	0.337790178547075
2122	NA	0.0681214748340057	0.0955378803947182	0.237836343862389	0.388657965259068	0.722866689101957	0.713031046455703	-0.487963
2123	NA	0.388382010382541	0.216913429065487	2.14197484153377	0.00462323728190876	0.0845090432039863	1.79049315690494	0.840357004825335
2124	NA	0.0407209927534444	0.0422034489145551	0.238325201667261	0.69172867557775	0.850214949260804	0.964873577889047	-0.0515882
2125	NA	0.048046636749529	0.0705431349411267	2.16460483118415	0.00170567442726308	0.0485155419068634	0.68109585418379	-0.55407
2126	NA	0.0294660612738863	0.0263668539434675	0.929283811341836	0.328899770648707	0.721259151885194	1.11754179459801	0.160328787320686
2127	NA	0.0841623678646575	0.0757998412223587	0.782667765676236	0.351620867143378	0.721259151885194	1.11032380157324	0.150980468287768
2128	NA	0.0728249784701587	0.0559469221380376	0.989696884945496	0.245116657123024	0.709824837784386	1.30167980090983	0.380374604838327
2130	NA	0.0625731598625219	0.0811228850900378	0.567340526298135	0.309753095343708	0.721259151885194	0.7713379497422	-0.374565
2133	NA	0.0749272420752603	0.0739344423318369	0.382489811842285	0.921333160538455	0.962428197401566	1.01342810890447	0.0192437497760224
2134	NA	0.227991293888062	0.140054484570423	2.51847118091955	0.000109021791701121	0.0106075896815961	1.62787571270823	0.702990554945463
2135	NA	0.0208622417567058	0.030361965007429	0.441844103677545	0.255455846128271	0.713861194501774	0.687117640495312	-0.541371
2136	NA	0.0414638023098083	0.0382858157796844	0.449713382831887	0.434032997835236	0.730020780503644	1.08300689081334	0.115042422365084
2137	NA	0.427473895464139	0.416338292981292	0.228624906037323	0.781154210318401	0.893694165998405	1.02674652481065	0.0380800642909872
2139	NA	0.020508671399141	0.0116940550190767	2.52457662946516	0.000120956420827561	0.01102320583667	1.75376901901735	0.810458749457854
2140	NA	0.199160139983995	0.192418243447934	0.531088763747596	0.850752004312746	0.929310426536799	1.03503771999605	0.0496833449802973
2141	NA	0.0192416642365583	0.018640617251434	0.457730823450606	0.762411526658209	0.884589258399404	1.03224394219446	0.045783951968527
2142	NA	0.0295713692904027	0.0321172292167391	0.705406335603793	0.468775594124172	0.740634271672459	0.920732267744643	-0.119146
2143	NA	0.024268773846481	0.012008520812313	2.06711	0.00147992910923365	0.0455127386325621	2.02096280014745	1.01504276628137
2144	NA	26.8503626414685	34.9188939042877	0.287575798472834	0.44267749915476	0.732312831980125	0.768935084686963	-0.379066
2145	NA	0.0863344047256305	0.0391455823106047	0.601686457460452	0.416973621504765	0.727705476891497	2.20546993120708	1.14108609124213
2146	NA	0.0142927330459006	0.00619403361995377	2.0928314968198	0.00281924278652967	0.06374399941612	2.30750007553354	1.20633069509612
2147	NA	0.135886904739642	0.140218560704309	0.0841160619319339	0.784172259876091	0.895582361526067	0.969107827502221	-0.0452709
2148	NA	0.0229585404071411	0.0301330203639213	0.350484980590837	0.349610246287696	0.721259151885194	0.761906378115007	-0.392314
2149	NA	0.00665224147034975	0.00966854382610259	0.0693186601540491	0.346942851530584	0.721259151885194	0.688029303067376	-0.539458
2150	NA	0.282608504148844	0.188541997910912	2.44984083994254	0.000109030941011603	0.0106075896815961	1.49891539964682	0.583918958366282
2151	NA	0.0145022391490704	0.0185955480100191	0.687698327689333	0.301688270266476	0.721259151885194	0.779876943731733	-0.358682
2152	NA	2.8276761069029	2.05845397256401	1.88982436083535	0.00911829422468093	0.121944951845744	1.37368925639894	0.458055687595214
2153	NA	3.87395782917076	2.89067984889815	2.04720851272894	0.00411062802743534	0.0786674155296659	1.34015457666383	0.422399414208991
2154	NA	0.00924894876471017	0.0108524055110447	0.730600483134374	0.472819286972679	0.742164482905614	0.852248725436713	-0.230654
2155	NA	0.0331547993975602	0.0477275244246293	0.82864325262767	0.269423637489787	0.721259151885194	0.694668323933665	-0.525604
2156	NA	0.0280078369350006	0.0405121406834818	0.629699622300406	0.267504763926291	0.720218419728178	0.691344285008874	-0.532524
2158	NA	0.0272572615707699	0.0370375636807835	0.444859604136466	0.288542064315491	0.721259151885194	0.735935597862015	-0.442349
2159	NA	0.0031976543217171	0.00358026325160682	0.850079385408597	0.305115665662925	0.721259151885194	0.893133855529198	-0.163052
2161	NA	0.00646686986714249	0.00399219327935327	2.53737386094217	4.13755748658653e-05	0.00619740624969292	1.61987895240135	0.695886009841366
2162	NA	0.724503234052557	0.30844236914113	2.47566298947746	0.000658021974237382	0.0310619240632364	2.34890957448539	1.23199117526899
2163	NA	0.0353366950336971	0.0208150590776466	1.5144103516688	0.0960189530051721	0.449138306350861	1.69765047996647	0.763539460820141
2164	NA	0.0497224320819896	0.0352491433047779	2.35638667817245	0.000469163225543736	0.0255038599368683	1.41059973151886	0.496308670234879
2165	NA	0.134986987811443	0.141422636372081	0.350796602423699	0.740557240640382	0.873857469653115	0.95449350453554	-0.0671927
2167	NA	0.0333049411984966	0.0372515130266528	0.71452692983326	0.469554555051559	0.741003482262016	0.894056066250719	-0.161563
2168	NA	0.430261362784283	0.113385442524383	1.91070921138629	0.00386842445125712	0.076125328048368	3.79467904525537	1.92397786735355
2169	NA	0.0162305836409148	0.00783961371999863	2.41959002711832	9.67070360598566e-05	0.00991842606288776	2.07032951119914	1.0498604036377
2170	NA	0.709582839931959	1.48593591432631	0.620188054149058	0.193652033750672	0.644166055710016	0.477532599549333	-1.06633
2171	NA	0.113707002029278	0.103036323810678	0.832190003195335	0.655588751281287	0.832578404491206	1.10356229554741	0.142168071339883
2174	NA	1.31342870716066	1.23735598188005	0.29717169907213	0.617456256734278	0.813839912116352	1.06148006426172	0.08607727613181
2175	NA	0.0535136828579351	0.0569812567559795	0.35975429869826	0.603179506496839	0.807107398731468	0.939145359448737	-0.0905796
2176	NA	0.0062717078568203	0.00429345033574281	2.31480245795904	0.000544630459806535	0.0282473447323736	1.46076171060105	0.546720855093893
2179	NA	0.23261899774162	0.11505856985247	1.45820647911828	5.39496559351856e-05	0.00697659525820226	2.02174421288121	1.01560048183497
2180	NA	0.494577258776943	0.572800494419802	0.0160558912654439	0.5750929689669	0.791632106703528	0.863437206488285	-0.211837
2181	NA	0.00696921906836205	0.00766000218212256	0.110632355977058	0.646140350440247	0.826989739728649	0.909819462535832	-0.136348
2184	NA	0.0815642427487745	0.104842210781787	0.7367336175952	0.260800223347977	0.716398005699654	0.777971411901429	-0.362211
2186	NA	0.247802575762745	0.24909559604079	0.0837747759782879	0.980193747725962	0.991040100344156	0.994809140351751	-0.00750833
2187	NA	0.0166151365201481	0.0262622165753492	0.288824460544993	0.352977854447909	0.721259151885194	0.632663144501815	-0.660491
2189	NA	0.0490677400536722	0.0330578084570468	1.32194310414089	0.120707304295587	0.500786251722035	1.48430105756792	0.569783740348028
2190	NA	0.0152660630120475	0.0131423884739466	0.74507573450185	0.324832948987268	0.721259151885194	1.16158969446922	0.216100559028173
2191	NA	0.707734043111344	0.721171916838987	0.0398728491731853	0.84747896200829	0.927590420862463	0.981366615346667	-0.0271359
2192	NA	0.463633544260784	0.497060286918046	0.446879599262285	0.78145656749487	0.893809426556895	0.93275112991923	-0.100436
2193	NA	0.183807881062287	0.186665048623743	0.0844276130178805	0.875170624120686	0.940538501739157	0.98469361252939	-0.0222532
2194	NA	0.00336809531916911	0.0024620716957149	1.98391832002782	0.00585261307248985	0.0973951490162036	1.36799238016955	0.452060194315757
2195	NA	0.018317393020384	0.0110474607945111	2.11815859128568	0.00936718196899913	0.12366818553872	1.65806363662181	0.729499378653248
2196	NA	0.044425711786015	0.0256133825348149	1.94268520152217	0.00665891946294837	0.104632983561196	1.73447266192309	0.794497101610862
2197	NA	0.0282241488508839	0.0388935366383472	0.606608908160738	0.278179085165197	0.721259151885194	0.72567709934242	-0.4626
2198	NA	0.00838572047962657	0.00771218874142074	0.518098031032213	0.658227452632396	0.833657386920655	1.08733340959207	0.12079438251021
2199	NA	1.12368656714037	1.79051630424159	1.99270678877102	0.00347447062440675	0.071293833323207	0.627576841650893	-0.672136
2201	NA	0.0976148500941674	0.0879976757821307	0.941866103524511	0.241717496350459	0.706819982305695	1.1092889582203	0.149635221487422
2203	NA	0.0173655793961699	0.0293361966594172	1.91615342926236	0.0279416841409367	0.231218546826034	0.591950606200869	-0.756451
2204	NA	0.059986374905392	0.0953160811014816	1.66228823923178	0.0397029799557628	0.283865399271628	0.629341599152879	-0.668085
2205	NA	0.132739499669307	0.121261953095255	0.862459332860739	0.569582318434933	0.788706214975118	1.09465084703885	0.130470777067357
2206	NA	0.00439081309506735	0.00518999769820191	0.560193767174988	0.454506392770684	0.735164680268565	0.846014459040812	-0.241246
2208	NA	0.0154419646026353	0.015028796774888	0.089695034941851	0.838485715035442	0.923860742328424	1.02749174361301	0.0391268012097132
2210	NA	0.0384323158959732	0.0323712577651457	0.711429055526974	0.496663533233442	0.751492351883741	1.18723579339427	0.247606492837847
2212	NA	0.0333687866520277	0.034546064315206	0.0175502288390402	0.758348341730281	0.882886033132013	0.965921511277331	-0.0500221
2213	NA	0.000911847932388523	0.000886912439302077	0.363578862729487	0.909160518570023	0.956189229977161	1.02811494346169	0.040001567150461
2214	NA	0.421147952612193	0.434482273258564	0.0215653773140189	0.761447747485958	0.884229020171658	0.969309862640964	-0.0449702
2215	NA	0.000295551709914285	0.000345625186057602	0.019912052247202	0.687150749616323	0.847270742089852	0.85512202766678	-0.225798
2216	NA	0.0204719839201651	0.0210463315054517	0.0318016687041233	0.789751	0.898405348367966	0.972710323167821	-0.0399179
2217	NA	0.0137970119020823	0.0140280251318708	0.0983642354393781	0.869465643603306	0.938476577314575	0.983532020536262	-0.0239561
2218	NA	0.000921465720057398	0.00110976137964518	0.423189734664175	0.447251859066081	0.73322512038388	0.830327795649204	-0.268247
2221	NA	0.0282427098269564	0.0323220375828474	0.762493825579642	0.388485282569081	0.722866689101957	0.873791132584541	-0.19464
2222	NA	0.00211349367309118	0.00171604343885051	1.11838696132133	0.275975059890344	0.721259151885194	1.23160849267714	0.300543720774807
2223	NA	0.00167654453506035	0.00176890370584393	0.315638456178947	0.664753274447178	0.837427432322275	0.947787338294077	-0.0773647
2224	NA	0.000750146333401556	0.000702895868785889	0.253364007772379	0.808952608905733	0.907918383635031	1.06722256697465	0.0938610784925179
2225	NA	0.00102146311546935	0.00059608905397914	1.05429197518884	0.0322374658613057	0.251473974984033	1.71360824133686	0.777037323638733
2226	NA	0.00163733328816838	0.00173592632764304	0.379197156089798	0.761444085549307	0.884229020171658	0.94320436420333	-0.0843577
2227	NA	1.1723762408188e-05	0.000960967680290425	2.43002322394594	0.000667106998520424	0.0312819092549442	0.0121999549502485	-6.35698
2228	NA	0.000545171476964199	0.000844043614293409	0.737587891378303	0.235322537078614	0.699816486498608	0.645904391351375	-0.630607
2229	NA	0.00081582364259998	0.000741947887713839	0.397295651789777	0.692184741777614	0.850524452538357	1.0995700049956	0.136939457439746
2230	NA	0.000722312246479761	0.000734625378237427	0.0254669332219053	0.934110050293962	0.969420236926327	0.983238896827646	-0.0243861
2231	NA	0.0117664080472349	0.0119301768447447	0.138246351458506	0.898958970641615	0.951709842812897	0.986272726746547	-0.0199415
2233	NA	0.000329581021194088	0.000379934776256661	0.707408102578395	0.358468338845535	0.721259151885194	0.8674673701663	-0.205119
2234	NA	0.00019544532902091	0.000146102295935719	0.121893903210989	0.449013564187449	0.73322512038388	1.33772934757234	0.41978625617907
2235	NA	0.00385037909050103	0.00473268158901443	0.31911773893804	0.506734664138815	0.75633615897484	0.813572394018348	-0.297657
2238	NA	0.00173309104956446	0.00163555582813575	0.675605706606423	0.717855925084741	0.8623407951627	1.05963429664146	0.0835664445485609
2239	NA	0.00141857991688017	0.00135752716598103	0.693855096468326	0.833334415081788	0.921060812337571	1.04497350213616	0.0634663597019074
2240	NA	0.00156625076365474	0.00142031585286738	0.758795104288159	0.524176329374707	0.764054988742192	1.10274820948646	0.141103417952595
2241	NA	0.0430377319072942	0.0431955723050059	0.173419110289624	0.971473512635072	0.986533920666767	0.996345912571845	-0.00528139
2242	NA	0.00420018190937956	0.00436280361470089	0.143123532420068	0.727699597348195	0.867340600915355	0.962725412445024	-0.0548037
2243	NA	0.0088066578094729	0.00901427501619261	0.0274091411251163	0.818686912549827	0.912818589369004	0.976967952902839	-0.0336169
2244	NA	0.00278646294718283	0.00304602052255145	0.735071756082346	0.548948595142972	0.776856290842624	0.914787975508711	-0.128491
2245	NA	0.00363167756030078	0.00537480137256528	0.748297712501319	0.245131632260794	0.709824837784386	0.675685910708818	-0.565575
2246	NA	0.000356344995422384	0.000310134525098199	0.334449913285875	0.706827658667052	0.857085139979501	1.14900137387011	0.200380523027027
2249	NA	0.000389541279866059	0.000198714423325398	1.03053089705301	0.234906861184026	0.699360359848726	1.96030702425752	0.971079627649165
2250	NA	0.000533269758774746	0.000556484611076593	0.79753220390558	0.847490707001217	0.927590420862463	0.958283029144445	-0.0614763
2251	NA	0.075470113214148	0.0774071058123053	0.00116596964801134	0.809296990696815	0.908104560763156	0.974976553149344	-0.0365606
2252	NA	0.00750769066261031	0.00777935392827476	0.133417718808977	0.727152173938899	0.867169125693978	0.965078942522841	-0.0512811
2253	NA	0.00494928092320954	0.00511962479655106	0.0777224975895855	0.749042363854004	0.878140345305045	0.966727273948615	-0.0488192
2254	NA	0.000457262491073639	0.00073059687184756	0.771602265462415	0.163633370327278	0.590441381319571	0.625875238032839	-0.676053
2256	NA	0.00146833086451494	0.00107022604834524	1.55673058641744	0.0961963534707212	0.449564103088757	1.37198199089364	0.456261544324899
2257	NA	0.000534573000981281	0.000726309036204666	0.839256867651123	0.446625979776403	0.73322512038388	0.736013149133731	-0.442197
2258	NA	0.00159902842079474	0.00149379149123482	0.787768281707885	0.635921330959726	0.822548231148251	1.07044954411471	0.0982167955636712
2259	NA	0.000124412177613284	0.000296515669076725	0.946723584248165	0.196362189320146	0.648378022327818	0.419580449156943	-1.25298
2260	NA	0.00202835190171929	0.00157760830381419	1.54467207875918	0.0952934402865226	0.447132718750958	1.28571325139157	0.362568918774717
2261	NA	0.000146984916364459	0.000243058631227006	0.94237157084726	0.356859144426982	0.721259151885194	0.604730289241123	-0.725636
2262	NA	0.000303882355584065	0.00017513205356858	1.09761722408629	0.128894720094828	0.519169679314049	1.73516126483989	0.795069752240421
2263	NA	0.00347445371956048	0.00369807807483307	0.385346352426942	0.594796998642732	0.803005589452499	0.939529574349863	-0.0899895
2264	NA	0.00272614496868224	0.00265224096043925	0.438455461719347	0.770388772328642	0.887715266411667	1.02786474130569	0.0396504300121578
2265	NA	0.000750966136092237	0.000788747369016437	0.0855897913401742	0.801677514527792	0.904314127565077	0.952099703392591	-0.0708154
2266	NA	0.00198304541185222	0.00147310082541174	0.931158912127402	0.0697462416358461	0.385074715157336	1.34617086464394	0.428861537682089
2267	NA	0.000563645671510343	0.000528513913811434	0.368217420245051	0.831465075784028	0.919954662367592	1.06647272054874	0.0928470632571137
2268	NA	0.000989811381241338	0.000990403508128981	0.425783044770502	0.997942069946764	0.999012934637605	0.999402135712583	-0.000862794
2269	NA	0.00166593312167043	0.00147826665976612	0.55652374737289	0.587426124885363	0.799144748934573	1.12695034462456	0.172423949279333
2270	NA	0.000330225573651414	0.000333791384780738	0.223550870633673	0.921854164074822	0.962718482151191	0.989317246364325	-0.0154949
2271	NA	0.000555710598315592	0.000626658259634642	0.539415524156044	0.725668841077042	0.866353485471152	0.886784127986417	-0.173345
2272	NA	0.00341434552189782	0.00311699832379786	0.33616428015226	0.810243368279484	0.908415020332733	1.09539536669935	0.131451683184031
2273	NA	0.00878294143404817	0.00981165135649961	0.750139001352327	0.485934024898181	0.746052204668508	0.895154252319617	-0.159792
2274	NA	0.000361421164613445	0.000428147811916882	0.280621101910977	0.757527619827532	0.882373601204263	0.844150441865646	-0.244428
2275	NA	0.000238248494787619	0.000269378372819459	0.403360402901352	0.684687563523642	0.846766477302622	0.884438094617553	-0.177167
2276	NA	0.00654914285679407	0.00578461885508528	0.719768773241503	0.341982063743542	0.721259151885194	1.13216497419475	0.179084196783827
2279	NA	0.000601228581586448	0.00056053331671894	0.204523454346378	0.862803136360313	0.934871782410706	1.07260097420385	0.101113468821362
2280	NA	0.00129783429608983	0.00146201766468814	0.707123367261862	0.368542736468537	0.721259151885194	0.887700831143288	-0.171855
2281	NA	0.00822878109974171	0.00591109497582881	1.09133255551735	0.255753940203885	0.713861194501774	1.39209082807673	0.477253344046528
2282	NA	0.00204171728881667	0.00238423568414937	0.918345090270624	0.265727150402023	0.719545530638864	0.856340378759622	-0.223744
2284	NA	0.000584717881111192	0.000605367370151846	0.0366450663261535	0.798754018440355	0.902472631171081	0.965889325955123	-0.0500702
2285	NA	0.000399606618207334	0.000405042895057759	0.0707522496788054	0.930589889863694	0.967486343102073	0.986578515715848	-0.0194942
2286	NA	0.00863352009585603	0.00843294669312218	0.399742221055827	0.810638018102426	0.908475609794519	1.02378449787871	0.0339120663522361
2287	NA	0.000541995368337929	0.000427768002657336	0.75765309056618	0.504170455445032	0.754560743473038	1.26703111259141	0.341451951021917
2288	NA	0.000612687971257887	0.000549228123598387	1.00391085114871	0.242924102963956	0.708090480168029	1.1155436965677	0.157747025986208
2289	NA	0.000438365057513554	0.000582096082635852	0.630377565326553	0.491737098032441	0.748392095699957	0.753080239826638	-0.409125
2290	NA	0.00114887713961951	0.00100263069705259	1.04141562589974	0.489620765289574	0.747699644009235	1.14586272193425	0.196434214908309
2292	NA	0.000899345982971266	0.00109631319885054	0.517824288162959	0.370033264940221	0.721259151885194	0.820336728513536	-0.285712
2293	NA	0.000777579366852762	0.000409218700623689	1.54211669978469	0.0493520591860183	0.319598716097325	1.90015599401409	0.926117862004873
2294	NA	0.0100830675161344	0.0101397755106413	0.167457182230183	0.950269453565942	0.97793534789397	0.994407371795615	-0.0080911
2296	NA	0.00130610584688489	0.000927091247057286	0.950075077712264	0.171875986529247	0.603959162791378	1.40882124713252	0.494488572445851
2297	NA	0.00207347467376811	0.00183453304076203	0.873716744674391	0.223123439764768	0.686787406254061	1.13024656830756	0.176637537304595
2298	NA	8.31900967856975e-05	0.000117373158747864	0.603525874668859	0.64187073701244	0.825331542839829	0.708765936549454	-0.496619
2299	NA	0.0237724084194701	0.02379465343596	0.197655596951649	0.991361706566687	0.996204511878082	0.999065125426192	-0.00134937
2300	NA	0.00170691124630403	0.00167590768909147	0.0232684836376397	0.922085774457046	0.962753188732749	1.01849956141043	0.0264453590459375
2301	NA	0.000243774348624817	0.000279631373818634	0.0207961896606378	0.784900187696531	0.895776746059687	0.871770378608971	-0.19798
2302	NA	0.00214211737268883	0.00197695336807275	0.581403572083761	0.545218493460508	0.775372201765559	1.08354471444974	0.115758690103321
2303	NA	0.0018752475515422	0.00159564672368462	1.20103612242084	0.229423173435742	0.693868458880323	1.17522727537831	0.232939784325745
2305	NA	0.00052880017252526	0.000414361379044573	0.214547338120097	0.496879331287175	0.751530510484238	1.27618112900521	0.351833106040478
2307	NA	0.000403730828932088	0.000287310570582833	0.431842454733135	0.44794624058377	0.73322512038388	1.40520701383554	0.490782682641111
2308	NA	0.000545181351139473	0.000651339983903454	0.363979574050146	0.553579308568815	0.779306661843921	0.837015022281027	-0.256675
2310	NA	1.1723762408188e-05	0.000155115741979434	1.9483007954026	0.0127255261583089	0.145494483589232	0.07558073899258	-3.72584
2311	NA	6.24550206260549e-05	0.000129938419896213	0.688994808973305	0.300353329920416	0.721259151885194	0.480650916610654	-1.05694
2312	NA	0.00109553958986406	0.00125155052880533	0.712829823706082	0.438879822448385	0.730946850324345	0.875345872699049	-0.192075
2313	NA	0.000647634890562001	0.000625256480851994	0.288964496668553	0.866220251990187	0.936530289281424	1.0357907681013	0.0507326050432346
2314	NA	0.000805174228404995	0.000816802554786076	0.349349613157417	0.928785209796911	0.966430509669234	0.98576360184852	-0.0206864
2315	NA	0.000536970541602054	0.000524241090424752	0.459932617804232	0.858845381138614	0.932970945961962	1.0242816738516	0.0346125059518236
2316	NA	0.000489682539056394	0.000219854181709804	1.70801521244294	0.0189028268082042	0.181865459402409	2.22730600458967	1.15529978038715
2320	NA	0.00180409651957691	0.00296730567634016	0.355327475687582	0.325807438826073	0.721259151885194	0.607991463084471	-0.717877
2321	NA	0.0008722253845343	0.000688417064300497	1.60478812089675	0.0477502733149651	0.314011588887421	1.26700140040917	0.341418119081918
2322	NA	6.86390102766516e-05	5.55908382292946e-05	0.117193325757038	0.732172150588666	0.870247190300699	1.23471803021817	0.304181614399442
2323	NA	0.00621764783806567	0.0044014280199135	2.00777639374492	0.00867825767689087	0.118791140587027	1.41264330802071	0.498397231622272
2324	NA	0.000960120786624627	0.000488805170850667	0.682273100061238	0.360510766243187	0.721259151885194	1.96421978301443	0.973956366579679
2327	NA	0.00301091783149597	0.00212291534756684	1.2389105349233	0.0625823287304065	0.363854812668825	1.41829387353901	0.504156493064454
2329	NA	0.00138713733529261	0.000369683621610823	1.66050626124425	0.0185389139542876	0.179966224904186	3.75222826818358	1.90774759740527
2330	NA	0.0024226967005257	0.00346199256039075	0.231860606350507	0.395773336147924	0.724221992172175	0.699798355503182	-0.514989
2331	NA	0.000548598928262533	0.000766837270690394	0.25555869650451	0.45713957699157	0.736245935234983	0.715404622637371	-0.483169
2332	NA	0.000379675314041507	0.000658262728226317	0.942949234917147	0.31542199531082	0.721259151885194	0.576783855079473	-0.793897
2333	NA	0.00120853255618431	0.00239785985525756	0.514451549611811	0.2795244185777	0.721259151885194	0.504004666300439	-0.988491
2334	NA	0.00288680187236296	0.00349735203123219	0.610112032131826	0.734177911939296	0.871019901122952	0.825425020582178	-0.276791
2335	NA	0.00246089495159023	0.00207282853859474	1.19577844437532	0.157836451892466	0.576826359484837	1.18721587713115	0.247582290960511
2336	NA	7.25763596567175e-05	6.19759756699417e-05	0.0983220888535552	0.803623921634113	0.905185568514511	1.17104021150436	0.227790616353117
2337	NA	0.000894721262633922	0.00144620264322537	0.241135811263083	0.36483878348338	0.721259151885194	0.618669359252782	-0.69276
2338	NA	0.000422995206999318	0.000331052597382773	0.415862405724185	0.223002808658107	0.686619118051136	1.27772810225149	0.353580866592365
2339	NA	0.000499831539643788	0.000829122220545938	0.638008836653616	0.375057030948309	0.721259151885194	0.602844221584934	-0.730143
2340	NA	0.000693956584190107	0.000910157051313572	0.0377834111381159	0.547566012656129	0.776606773801947	0.762458064999402	-0.39127
2341	NA	0.000770017040713911	0.000577314559618342	0.492917637497177	0.352453653162942	0.721259151885194	1.33379113324799	0.41553276350918
2342	NA	0.000340092965308245	0.000592618989998912	0.080520443306771	0.339700052701989	0.721259151885194	0.573881315056863	-0.801176
2343	NA	0.000799828849064033	0.000670718585094087	1.07429717918549	0.183088959115403	0.626431100249137	1.1924954322711	0.253983740149062
2344	NA	0.000552650073229597	0.000716938213836131	0.153156798538664	0.530080528566665	0.766927976094465	0.770847560590368	-0.375483
2345	NA	0.000165079101686877	7.9127489340389e-05	1.05097066097526	0.168468617243436	0.598858905755222	2.0862421272681	1.06090660538287
2346	NA	0.000260777080034473	0.000215296898284689	0.840964321452231	0.280559826805002	0.721259151885194	1.21124401750389	0.276489539994306
2347	NA	0.0118079856703152	0.0182805846245999	0.315215297559021	0.35110453590726	0.721259151885194	0.645930418134731	-0.630549
2348	NA	0.00100501539365363	0.00139622122462707	0.0793399073386033	0.458539367988649	0.736691846710678	0.719810998376762	-0.47431
2349	NA	0.00149386623712796	0.00253555614415786	0.0997939636808157	0.371183870486066	0.721259151885194	0.589167090845124	-0.763251
2350	NA	0.000259973566281266	0.000248573714589773	0.451655317403263	0.873111610270568	0.939683831782539	1.04586105055519	0.0646911928939453
2351	NA	0.000518408701962662	0.000854219383269293	0.00994219608006145	0.479153697560101	0.74442056437589	0.606880049921828	-0.720517
2352	NA	0.000360629727066391	0.000631728331085326	0.127110806933084	0.273816550796001	0.721259151885194	0.570862045156055	-0.808786
2354	NA	0.00299433600858749	0.00413054850281214	0.0155766189706897	0.446465662450869	0.73322512038388	0.724924548531241	-0.464097
2355	NA	0.000378713610818443	0.000683336151904107	0.298129969792596	0.308039595607851	0.721259151885194	0.554212754239861	-0.851488
2356	NA	0.000700756283693747	0.00106359077956405	0.0720599802563067	0.419390580643222	0.72787657952008	0.658858930669723	-0.601958
2357	NA	0.000513725220519745	0.000795274876455837	0.20086327738259	0.414802054144062	0.726968824348822	0.645971896923457	-0.630457
2358	NA	7.02764676004886e-05	0.000458771169936408	1.40267042869915	0.110126647735444	0.481688404590744	0.153184141039704	-2.70666
2359	NA	0.000325200527947177	0.000718422224294761	0.484193654123716	0.288116764858237	0.721259151885194	0.452659337294875	-1.1435
2360	NA	0.000888103193791956	0.00124223452890487	0.138915872128426	0.48038994641469	0.744994370847195	0.714923931936499	-0.484138
2361	NA	0.0010932787871379	0.00172949956227088	0.425430161802083	0.31984190871377	0.721259151885194	0.632135914334889	-0.661693
2362	NA	0.000743820679092815	0.00122998725420103	0.156398972088142	0.361479588709958	0.721259151885194	0.604738525990646	-0.725617
2363	NA	0.000668558442584245	0.00162905538396279	0.698619399582906	0.265980138746242	0.719545530638864	0.410396386252952	-1.28491
2364	NA	0.00178448005339582	0.00321404840931684	0.20939496896248	0.311141004293386	0.721259151885194	0.555212562518658	-0.848888
2365	NA	0.00187978830150308	0.00275302956139297	0.275188999562351	0.374512623759644	0.721259151885194	0.682807161922353	-0.55045
2366	NA	0.000602220393727774	0.000845803363895058	1.11493903346475	0.538138121159045	0.771307334154158	0.712009929771921	-0.490031
2367	NA	0.000503297841443996	0.00069780041991746	0.235714775650664	0.494704682472912	0.749753581143603	0.721263311225191	-0.471402
2368	NA	0.000582273411677935	0.00140536274268334	0.379952820103387	0.291114542281931	0.721259151885194	0.414322504783474	-1.27117
2369	NA	0.000105155517560398	0.000469920244447371	0.602257524615109	0.205463555452629	0.661985642916083	0.223773116402042	-2.15989
2370	NA	0.000548231390948506	0.00106784737814265	0.318349670919695	0.354345376581807	0.721259151885194	0.513398639328089	-0.961849
2371	NA	0.00285860347846399	0.0046609767665778	0.318756650619375	0.341132445361078	0.721259151885194	0.613305669953563	-0.705322
2372	NA	0.00260098219244348	0.00378125454381377	0.203537057742162	0.424304652360839	0.728835648840358	0.687862232575365	-0.539808
2374	NA	0.00944529206386158	0.0139304692601355	0.280799094002281	0.461134212474099	0.737729699071058	0.678031147944954	-0.560577
2375	NA	0.00138625175374491	0.00208279868080647	0.0813115701198452	0.391123731130243	0.723182618568364	0.665571649588405	-0.587334
2376	NA	0.000607830648624403	0.00101375161781603	0.284675490589955	0.339958031220141	0.721259151885194	0.599585379635576	-0.737963
2377	NA	0.00171443352710527	0.00276307215989369	0.208348880002951	0.334897204759495	0.721259151885194	0.620480909615925	-0.688541
2378	NA	0.00228117230830124	0.00200934516012279	0.624049347547117	0.764772737577483	0.886113217005019	1.1352814606336	0.183050016917433
2379	NA	0.00102793171428618	0.00202275572252561	0.60547467204492	0.232309549906337	0.697088033004212	0.508183812231519	-0.976578
2382	NA	0.0154508909974277	0.0257735282177324	0.316191687903261	0.337058334593385	0.721259151885194	0.599486840408497	-0.7382
2383	NA	0.00215423543158477	0.00374523807706522	0.37695400504344	0.308537952828479	0.721259151885194	0.57519318859239	-0.797882
2384	NA	0.00190199518559134	0.00290403393364841	0.320348439536762	0.355148141111826	0.721259151885194	0.654949366656269	-0.610545
2385	NA	0.000646580762087586	0.00109238445349702	0.342634288821354	0.305835430606553	0.721259151885194	0.591898539033311	-0.756578
2386	NA	0.000626811220782435	0.000854607800920579	0.226115679640807	0.506523530849837	0.756298043050317	0.73344898104983	-0.447231
2387	NA	0.00256151661127719	0.00443575676161754	0.349860800648465	0.302510213633849	0.721259151885194	0.577470034750757	-0.792182
2388	NA	0.000396404366568178	0.000927908057416256	0.0860085451252468	0.25669755562439	0.713904343945814	0.427202203278587	-1.22701
2390	NA	0.00165438773820555	0.00279468851060601	0.803367324006738	0.295710167691482	0.721259151885194	0.59197571819795	-0.75639
2392	NA	0.0064124445023912	0.0121825918400472	0.112864443203773	0.364952254463588	0.721259151885194	0.52636126914405	-0.925875
2393	NA	0.00159637348882036	0.00225042532327692	0.105820825663424	0.46819800030379	0.740538906529457	0.709365235232883	-0.495399
2395	NA	0.00180654145104029	0.00260500314066359	0.085262345894681	0.429952774516469	0.730020780503644	0.693489164308684	-0.528055
2396	NA	0.00176208986047738	0.00250240690113832	0.399522316964869	0.525819621648747	0.764650647637527	0.704158008705867	-0.506029
2397	NA	0.00114640237585188	0.00205840350996433	0.659902194308946	0.232166792402463	0.697088033004212	0.556937631665689	-0.844412
2399	NA	0.012441140907723	0.0211706882669253	0.349895832056649	0.324022574768218	0.721259151885194	0.587658783260232	-0.766949
2400	NA	0.00212387155038043	0.00361210207774081	0.242380460156094	0.348627565296101	0.721259151885194	0.58798768824075	-0.766142
2402	NA	0.00145574197381339	0.00217282605667779	0.110433945747837	0.393169503483174	0.723782756012819	0.669976305438456	-0.577818
2403	NA	0.000387193491692273	0.000876775385564474	0.732941371610799	0.213270756156635	0.671957800118212	0.441610813974888	-1.17915
2404	NA	0.0005667039340396	0.000823155476324505	0.298491524721177	0.373986173000985	0.721259151885194	0.688453093418033	-0.53857
2405	NA	0.00272897729942604	0.00452666438296389	0.313362630606245	0.340489681088939	0.721259151885194	0.602867159689715	-0.730088
2406	NA	0.000212594316784571	0.000522513790041016	0.00036900591631354	0.346191434994535	0.721259151885194	0.406868336944528	-1.29737
2407	NA	0.000422545522252133	0.000748148598414505	0.164193855517472	0.365061340608746	0.721259151885194	0.564788229434102	-0.824218
2409	NA	0.00123488733408061	0.0021102980244633	0.690600693411588	0.272821811689475	0.721259151885194	0.585172008770973	-0.773067
2411	NA	0.00723841972797054	0.0113775609806542	0.24247458897459	0.367504275631189	0.721259151885194	0.636201356360853	-0.652445
2412	NA	0.00132322781498213	0.0019066887284422	0.402112698287373	0.512840325191972	0.758381690073006	0.693992572171567	-0.527008
2413	NA	0.000265189697514509	0.000230698506989129	0.765708516764156	0.670281533796313	0.840324826595341	1.1495076451752	0.201016061201526
2414	NA	0.00132774333823249	0.00206505404471048	0.325956638185633	0.370530911842276	0.721259151885194	0.642958154840269	-0.637203
2415	NA	0.00142347334643045	0.00230380698280056	0.429562932727426	0.314040836758835	0.721259151885194	0.61787873596079	-0.694604
2418	NA	0.000609915743518425	0.00139984671242295	0.708616403282386	0.199231743753145	0.653023442213551	0.435701807994922	-1.19859
2420	NA	0.00967807046861981	0.0166468988002922	0.346264132019457	0.325993918564555	0.721259151885194	0.581373779268119	-0.782462
2421	NA	0.00183266283603759	0.00313394385270194	0.394389655429501	0.36551052239857	0.721259151885194	0.584778452382786	-0.774038
2422	NA	0.000660880767015605	0.00102997272192513	0.0205166836257075	0.447360802966275	0.73322512038388	0.641648805786183	-0.640144
2423	NA	0.000966226008142434	0.00147649138881844	0.206639516983952	0.404924342604926	0.725434632738894	0.654406802138993	-0.61174
2424	NA	0.00029352201803237	0.000422074434044796	0.484372895463447	0.650517679456894	0.829939217249374	0.695427143547902	-0.524029
2425	NA	0.000499355778088983	0.000637248530986028	0.920302686856538	0.61223647101707	0.811792340248083	0.783612285957441	-0.351788
2426	NA	0.00253185177219085	0.00396128680523691	0.200761310868697	0.360044548817451	0.721259151885194	0.639148816198737	-0.645776
2428	NA	0.00166731508415904	0.00295995646881132	0.438464541431667	0.321953550175633	0.721259151885194	0.563290407047307	-0.828049
2429	NA	0.000733088467040789	0.00134343230599908	0.514565187623401	0.245594471151668	0.710374672044697	0.545683220335845	-0.873864
2430	NA	0.000441796700064966	0.000841531260818121	0.2575932794941	0.296777489462956	0.721259151885194	0.524991430069347	-0.929634
2431	NA	0.0055587472047095	0.00857416435290989	0.19092230169351	0.369391310953196	0.721259151885194	0.648313582048724	-0.625236
2432	NA	0.00123230782537393	0.00179514674783853	0.0295465105961796	0.43347302584596	0.730020780503644	0.686466344246067	-0.542739
2433	NA	0.00101814189068412	0.00147902073435424	0.0402128178421859	0.430801068976171	0.730020780503644	0.688389193629969	-0.538704
2434	NA	0.00100156320205756	0.00160407665653844	0.109104280989803	0.375733986004414	0.721259151885194	0.624386121433193	-0.67949
2435	NA	0.000320730648452567	0.000570599754492739	0.0118577592239423	0.354640094928584	0.721259151885194	0.562093912461801	-0.831117
2436	NA	0.000536790327519852	0.000967694497123304	0.354399403570087	0.296584019938128	0.721259151885194	0.554710530147258	-0.850193
2437	NA	0.00696086095467949	0.011952069349428	0.292637336451174	0.32870906188916	0.721259151885194	0.582397972365564	-0.779923
2438	NA	0.000578652657769871	0.000898210235441113	0.108146533146808	0.45028472763721	0.733592263491565	0.644228527952248	-0.634356
2439	NA	0.000326757737096312	0.000478216510033272	0.404243359333701	0.521743274758519	0.762946167719973	0.683284098814525	-0.549443
2440	NA	0.00199988816965173	0.00298272633535829	0.732841432789461	0.455490979991668	0.735164680268565	0.670489996331327	-0.576712
2442	NA	0.00121356216811818	0.0021103575549964	0.136978816470969	0.339795698776235	0.721259151885194	0.575050500444818	-0.798239
2445	NA	0.00415222196848484	0.00635214400144154	0.227855615593429	0.367038038487346	0.721259151885194	0.653672518687004	-0.61336
2446	NA	0.000945092721007933	0.00139470471868954	0.716160167592258	0.487078648081567	0.746428489110718	0.677629256102282	-0.561432
2447	NA	0.000519149680211128	0.000977450125870535	0.171605454301687	0.331494997517349	0.721259151885194	0.531126516300526	-0.912873
2448	NA	0.000629753188998791	0.000933948110520388	0.579671588127002	0.547002686914166	0.776440582378497	0.674291410737902	-0.568556
2449	NA	0.000177134158454428	0.000605239706424138	1.32313373431764	0.146584386069216	0.554787660054732	0.292667775385999	-1.77266
2450	NA	0.00479204362228627	0.00834824095672836	0.328793198268495	0.322656169617629	0.721259151885194	0.574018364721979	-0.800831
2451	NA	0.000941562150982756	0.00200127013301254	0.666096195456399	0.258492227509399	0.714065988185404	0.470482287948509	-1.08779
2452	NA	0.000173644391085651	0.000327000870912972	0.29408430679496	0.491002305326763	0.748200834143541	0.531021188417156	-0.913159
2453	NA	0.000234473412933901	0.000377196547203788	0.135251827135819	0.435061704374851	0.730070499321705	0.621621313005344	-0.685892
2454	NA	0.00145343807347662	0.00232532607696408	0.178029330192771	0.354408828643668	0.721259151885194	0.625046993570129	-0.677963
[truncated: 18,822 more rows]

## Sheet: serum CS.PR8.day3 VS Control
id	Name	Mean.CS.PR8.day3	Mean.Control	VIP	P.value	FDR	Fold.Change	Log2.Fold.Change
2	Prolylhydroxyproline	0.0567445404943733	0.0676648779737577	1.33831589813254	0.0415822491789385	0.325834560747271	0.838611436148314	-0.253926
4	Glycine	0.00656248755928958	0.00789181138538862	0.653011250726451	0.348349302102215	0.608813845602341	0.83155656398983	-0.266114
5	Tyrosine	0.102584455083678	0.0885123202993477	0.814475322528405	0.371388767549429	0.619278723400538	1.15898504001182	0.212861944394382
6	N4-Acetylcytidine	0.0781309410393046	0.0750554513386274	0.539711887445721	0.639210993302241	0.781971495419981	1.04097623351569	0.0579371309039378
7	Sphingosine	0.0386172556465543	0.0450596656467416	0.309634933980532	0.51142326381462	0.706230175274948	0.857024904474559	-0.222591
8	Hexaethylene glycol	0.0164262534195838	0.0285338818888078	0.868328810228043	0.321905041459869	0.603023176961375	0.57567538421847	-0.796673
9	DEHP	0.172198173207564	0.241119020956639	0.971326893285917	0.208408461078997	0.584658126904776	0.714162543147231	-0.485676
10	Tris(2,4-di-tert-butylphenyl)phosphate	0.340271772081739	0.47729377939256	0.848245716160792	0.230202356330072	0.593193658851315	0.712918933313556	-0.48819
13	Glycerophosphocholine	0.177901361213804	0.500486336202391	2.68678076132802	1.14897647233771e-05	0.00920065005925809	0.355456979232821	-1.49225
14	Guanidoacetic acid	0.0727918509999178	0.103982262164198	2.01621101980352	0.00355209390481272	0.123463430881805	0.700041040509123	-0.514489
15	Imidazoleacetic acid	0.0318770592600258	0.0268856527958479	1.21607405011829	0.130743654448835	0.513406806040127	1.18565316237918	0.245682041843186
16	Methionine	1.13846514319977	1.27274911595676	0.647531382623557	0.377300601905423	0.622834323292183	0.894492975030638	-0.160858
17	Trigonelline	0.444927076824975	0.464824575717643	0.210873038474279	0.726504434807167	0.837624450807688	0.957193530781051	-0.0631174
18	6-Aminonicotinic acid	0.11441903640469	0.112007505171633	0.428317484425472	0.940188876725132	0.967656948609286	1.02153008612558	0.0307316949815551
20	Inosine	0.774530439027629	0.278460673918793	1.45310603729277	0.058613708617705	0.380176321432265	2.78147153825213	1.47584834311351
21	5-methyl-2'-deoxycytidine	0.0187619043743336	0.0202971440382038	0.551141704530731	0.484732458806373	0.690406691588258	0.924361788979742	-0.11347
22	3'-O-Methylguanosine	0.0653168768862372	0.066878711682082	0.270959791458616	0.769264289468793	0.864698593919536	0.976646757143452	-0.0340912
23	7-Methylguanine	0.25220139827273	0.290563365498462	1.2474525255736	0.106563749076772	0.475246246434566	0.86797383365958	-0.204277
24	Uridine	0.038211240245599	0.0434183660265706	0.27818143742699	0.428526946840597	0.655686854796887	0.880070894934531	-0.184308
25	1-Methylinosine	0.0168730350208388	0.0144093095935911	1.28856441787324	0.124709312039707	0.505637366439474	1.17098150409257	0.227718288337283
26	6-Methylnicotinamide	0.0312295376925084	0.0174439826093247	1.53097075969898	0.0147028421467469	0.215420952494912	1.79027567224325	0.840181755286339
27	Pyrocatechol	0.037823917565538	0.036865083961366	0.559970894582589	0.907174438447633	0.949257265340489	1.02600926136983	0.0370437536272521
28	Hydroquinone	0.037823917565538	0.036865083961366	0.559970894582589	0.907174438447633	0.949257265340489	1.02600926136983	0.0370437536272521
29	N-Methylnicotinamide	0.0312295376925084	0.0174439826093247	1.53097075969898	0.0147028421467469	0.215420952494912	1.79027567224325	0.840181755286339
30	2-Methylnicotinamide	0.0312295376925084	0.0174439826093247	1.53097075969898	0.0147028421467469	0.215420952494912	1.79027567224325	0.840181755286339
31	N6,N6,N6-Trimethyllysine	0.102041496983256	0.107089341940262	0.383996739290212	0.770245021825271	0.865154367414876	0.952863236755891	-0.0696589
32	gamma-Glutamyllysine	0.0402301358079738	0.0408870770094969	0.104706948470968	0.892105608153048	0.939723691462001	0.983932791249164	-0.0233683
34	Anserine	0.0736854192522446	0.0680493193417292	0.271404032049662	0.61409520811898	0.768027209019893	1.08282375143552	0.114798438123975
35	Alanine	0.489732019954198	0.611950487783056	1.16935337848703	0.0687898164985697	0.40832165912955	0.800280463421763	-0.321422
36	Dimethylglycine	0.607668003398924	0.57966949948771	1.00830467710656	0.226567163899845	0.591966969230802	1.04830080577977	0.0680527519303813
37	Butyrylcarnitine (Car(4:0))	0.665057139631029	0.744070098281494	0.159205718941084	0.537096883105712	0.721768353854058	0.893809791801937	-0.16196
38	Guanosine	0.0832965419532618	0.0180005876882473	1.69768101062499	0.0117099231429422	0.200329169955674	4.62743458135239	2.21021259467162
39	Valerylcarnitine	0.252490041168745	0.179076437175626	1.68760957853909	0.0228803100025005	0.258755053912037	1.40995680476443	0.495650965101581
40	Cytidine	0.200254279277107	0.241306161945173	1.39327388737192	0.0678265715217311	0.405500913966275	0.829876359819633	-0.269032
43	Adenosine	0.0535992898880507	0.0177760257989258	1.18151784216428	0.141727638889035	0.53071392835786	3.01525720621365	1.5922810715456
44	Hypoxanthine	0.946535057111406	0.824771687897297	0.737992722009864	0.825443108447218	0.900011810310086	1.14763281887687	0.198661130585803
45	Laurocapram	0.0619939813567949	0.0774240249675158	0.779962936405202	0.358870850344822	0.613591062878362	0.800707291861992	-0.320653
46	Isovalerylcarnitine (Car(5:0))	0.252490041168745	0.179076437175626	1.68760957853909	0.0228803100025005	0.258755053912037	1.40995680476443	0.495650965101581
47	gamma-Glutamylglutamine	0.0787586781170768	0.0692154440818168	1.28869198843223	0.164796686274921	0.554216293477521	1.13787723479718	0.186344914144257
48	Glutarylcarnitine	0.0141676224445451	0.0132979754242748	0.618484074343119	0.573396458858864	0.74385408894271	1.06539694897335	0.091391054504929
49	4-Guanidinobutyric acid	0.148362898036741	0.183199194892484	1.02152838704601	0.19602313656905	0.578376854980574	0.809844705506553	-0.304283
50	3-Hydroxybutyrylcarnitine (Car(4:0-O))	0.242652819506935	0.22230049985685	0.403636159754027	0.6866253428816	0.811600978698474	1.09155318887358	0.126382431249039
51	Diethanolamine	0.0218363916273587	0.0217855067528427	0.039081151662372	0.991088871339453	0.995199686567348	1.00233572140842	0.00336580443051815
52	Sorbose	0.264220827314877	0.305246656159062	0.495698855320041	0.372000998537804	0.619704015807095	0.865597778005449	-0.208231
53	Propionylcarnitine (Car(3:0))	0.232563833556398	0.21279321240366	0.639926064350013	0.41544825609681	0.647864032052699	1.0929100178028	0.128174624968086
54	Phenylalanine	1.57923983512558	1.42154494761056	0.979789180130655	0.295156673974556	0.601611113337462	1.11093	0.151770570164039
55	Biopterin	0.00571716176818588	0.00473477793442839	1.78318360958078	0.0175198280275555	0.231008752079611	1.20748255723129	0.272002348665458
56	5-Methylcytidine	0.0129524654671074	0.012469600972182	0.604445861075702	0.740339429152659	0.846357726496725	1.0387233317251	0.054811437590716
57	SM(d18:1/17:0)	0.535005046780125	0.522313237321352	0.476910848879576	0.709902634292887	0.826395254763275	1.02429922994841	0.0346372334046316
58	N-Acetyltryptophan	0.0620747293314549	0.044594629028524	1.86077759054129	0.0172336680218985	0.22940434041563	1.39197770412554	0.477136103136981
59	Tauro-gamma-muricholic acid	0.0837120311591044	0.0591529807680243	0.426618556454492	0.513499256142897	0.707349729243253	1.41517857717756	0.500984113942577
60	Kynurenic acid	0.432783839142486	0.437789682593461	0.296457062111726	0.945992944154102	0.970703454770251	0.988565643161527	-0.0165913
61	2'-O-methylcytidine	0.0135755081201186	0.0138163074833835	0.196816364384035	0.81802319704391	0.89529742745383	0.982571366223973	-0.0253659
62	3'-O-methylcytidine	0.0135755081201186	0.0138163074833835	0.196816364384035	0.81802319704391	0.89529742745383	0.982571366223973	-0.0253659
63	Creatinine	4.68338779772743	4.57481114645208	0.422385649989338	0.717981850957714	0.832176258806414	1.02373358108117	0.0338403137146554
65	N1-Methyl-2-pyridone-5-carboxamide	0.216848348688916	0.120282592519251	1.14750800577543	0.00142509698225737	0.0861190792162362	1.80282403419438	0.850258588459628
67	Proline	3.58629727168519	3.8519830954245	0.362367437053086	0.645238563890848	0.785284789864234	0.931026222816268	-0.103106
68	Isobutyrylcarnitine (Car(4:0))	0.665057139631029	0.744070098281494	0.159205718941084	0.537096883105712	0.721768353854058	0.893809791801937	-0.16196
69	3-Methylglutarylcarnitine	0.0117678754074675	0.0108353183470019	0.400730293710759	0.733479326821039	0.84207552161092	1.08606642007188	0.119112336087144
70	Threonine	0.0904291220816093	0.112029702763455	0.904459863043672	0.19292967282776	0.575402538093518	0.8071888066377	-0.309022
71	Carnitine	18.6262441146553	21.9749304214522	1.09930003362776	0.124336296958476	0.504877304867176	0.847613337445295	-0.238522
72	Pipecolic acid	0.239387694247187	0.209151241887541	1.16089117059395	0.1659199510361	0.554932269971343	1.14456740532243	0.194802427909657
73	Valine	2.62333296720908	2.3793964339904	0.632996496192961	0.485191059658593	0.690641767439259	1.1025203407612	0.140805272784709
74	3-Hydroxy-4-aminopyridine	0.0850034016576012	0.0786891757449245	1.05602142659515	0.25678576050677	0.598071284631492	1.08024262362519	0.11135537960093
75	Tryptophan	0.632294527081036	0.426043838610294	2.02382001802433	0.006567413202563	0.15662490593054	1.48410672747553	0.569594845100954
76	Hexanoylcarnitine (Car(6:0))	0.0859620537216982	0.107890587981819	0.392317912419767	0.286263375300091	0.60058998586129	0.796752110908728	-0.327797
77	Nicotinamide N-oxide	0.173452104433013	0.111026406874236	2.23482957415895	0.000636295161343155	0.0608776087862038	1.56225991019856	0.643634491867337
78	Indole-3-acetamide	0.0588500207403878	0.0396006113570224	1.14364444467499	0.146424904700638	0.53598224285162	1.48608869216237	0.571520220805474
79	beta-Carboline	0.0195507776186297	0.01957116551818	0.178329305926695	0.99697400854753	0.998614594875954	0.998958268503155	-0.00150368
80	Poricoic acid A	0.0198274975970902	0.0206264456885121	0.253443827530161	0.793480928313696	0.879112011892888	0.961265837872064	-0.0569926
81	Urocanic acid	0.11441903640469	0.112007505171633	0.428317484425472	0.940188876725132	0.967656948609286	1.02153008612558	0.0307316949815551
83	Homoserine	0.0904291220816093	0.112029702763455	0.904459863043672	0.19292967282776	0.575402538093518	0.8071888066377	-0.309022
85	N5-acetyl-l-ornithine	0.025660068467398	0.0234066941000034	0.638753010380414	0.541238660109419	0.724854554449898	1.09627050952891	0.132603833519597
86	Ectoine	0.23169720730173	0.234645072090031	0.0612356792639198	0.949958250323917	0.973237416186593	0.987436920102161	-0.0182395
87	Cysteine S-sulfate	0.0129787337582088	0.00773447025745169	0.773743940683054	0.231762895495026	0.594235969788259	1.67803783920489	0.74677524844624
88	Hygric acid	0.108764549529355	0.0775211949385825	1.88581853668136	0.0139838677237518	0.212096248405367	1.40302983739512	0.488545690215295
90	LPC(17:0/0:0)	1.31378154585945	1.4452875781788	0.916338487855925	0.159350526399709	0.548557863697412	0.909010473552223	-0.137631
91	N2,N2-Dimethylguanosine	0.0207129079551828	0.0192663220281842	0.732997876596267	0.374035071156939	0.620744910103326	1.07508365763234	0.104448927494127
92	5,6-Dihydrouridine	0.0247604962896333	0.0237771110194383	0.501403831994609	0.692212096549714	0.814321157767265	1.04135848419057	0.058466797104607
93	Nonaethylene glycol	0.940174716183751	1.50465816560411	0.655005482130596	0.287400536247432	0.600599319869963	0.624842730180034	-0.678435
94	Nicotinamide	0.730585254446243	0.539512337207958	1.10896725265829	0.103467132928658	0.469402094628529	1.35415856887928	0.437396685102888
96	Isoquinoline	0.0365333184939177	0.0252966297665566	1.26311415953875	0.123556822207426	0.50396533621164	1.44419706621221	0.530267616912657
98	Galangin	0.0150269055768031	0.0164998485902726	0.0988414777998216	0.735358604193122	0.843256561979555	0.910729907283038	-0.134905
100	2'-O-Methylguanosine	0.0653168768862372	0.066878711682082	0.270959791458616	0.769264289468793	0.864698593919536	0.976646757143452	-0.0340912
101	Sarcosine	0.489732019954198	0.611950487783056	1.16935337848703	0.0687898164985697	0.40832165912955	0.800280463421763	-0.321422
102	MeAIB	2.62333296720908	2.3793964339904	0.632996496192961	0.485191059658593	0.690641767439259	1.1025203407612	0.140805272784709
103	Carnosine	0.0174726778810775	0.0206294653440987	0.998035542586049	0.178026957319258	0.566008495609637	0.846976767920735	-0.239606
104	trans-Aconitic acid	0.126739684432735	0.132585026150449	0.208150387008044	0.621408042298424	0.77188207159246	0.955912504696561	-0.0650495
106	Glutamine	0.093517241811753	0.106955615751008	0.925494733334231	0.21985808974514	0.590237816869247	0.874355602135566	-0.193708
107	Creatine	6.85104917184496	7.79210234343265	0.763080038265487	0.272740653447948	0.599752148500259	0.879229875313325	-0.185688
109	Trimethylamine N-oxide	2.51726357505831	3.56883730661284	0.958906937990707	0.0841990492836993	0.433809504104583	0.705345567418828	-0.503598
110	Uric acid	0.0104311692885293	0.0122631337400395	0.892881638204584	0.31503964895772	0.602082798744565	0.85061204661507	-0.233427
111	N-Acetylhistidine	0.0614387912032806	0.0606210392703568	0.129030989185193	0.904406398286758	0.947902296240579	1.01348957297279	0.0193312460837138
112	Pyrrolidine	0.739462361523619	0.678686142994961	0.56563853757035	0.548629536997551	0.729310877301048	1.08954981497111	0.123732158976849
113	Taurine	0.0142477858159141	0.0181741962904898	1.25095969512844	0.0929991423663063	0.451023094355112	0.783956857743946	-0.351154
114	Stachydrine	1.88260159565758	1.79432562564504	0.504531087086469	0.705195737469873	0.823361106669064	1.04919729660597	0.0692859954278949
117	LPC(20:0)	0.494097672807101	0.501915901451891	0.0834217238307592	0.885098430872117	0.935133935388079	0.984423229823612	-0.0226494
118	PC(P-16:0/0:0)	0.320055549022343	0.339175215210993	0.304950446986796	0.505712094413258	0.703178080442404	0.943628940644273	-0.0837084
119	Car(18:1)	1.24445328450305	1.24676739049666	0.276444039139516	0.991930676940018	0.995796956732089	0.998143915207235	-0.00268025
121	Pentaethylene glycol	4.17852850989239	5.77206848328228	0.81365701941127	0.263559549451927	0.599728016779434	0.723922199120596	-0.466093
122	Tetraethylene glycol	1.29241812455363	1.80288682836368	1.30900635005119	0.0984956732345757	0.460012470857564	0.716860373164215	-0.480236
123	3-Hydroxy-2-methylpyridine	0.016197019813864	0.0134101570469184	0.851715371024334	0.369139963459696	0.618474496164718	1.20781731020711	0.272402254671121
124	3-Pyridinemethanol	0.016197019813864	0.0134101570469184	0.851715371024334	0.369139963459696	0.618474496164718	1.20781731020711	0.272402254671121
125	1-Methylguanosine	0.0653168768862372	0.066878711682082	0.270959791458616	0.769264289468793	0.864698593919536	0.976646757143452	-0.0340912
126	Pehanorm	0.607668003398924	0.57966949948771	1.00830467710656	0.226567163899845	0.591966969230802	1.04830080577977	0.0680527519303813
127	cis-Aconitic acid	0.126739684432735	0.132585026150449	0.208150387008044	0.621408042298424	0.77188207159246	0.955912504696561	-0.0650495
128	O-Phosphoethanolamine	0.0108981609965053	0.0169514677953512	1.73322998520591	0.0476366178722484	0.347875967765771	0.642903678199127	-0.637325
130	Terephthalic-Acid	0.231930645166403	0.277997003689776	1.36446579825293	0.0352886175509531	0.305814897940507	0.834291888358697	-0.261376
131	beta-Alanine	0.745397578360521	0.85492524282865	0.583531919179055	0.308765736797946	0.601619555959068	0.871886266797153	-0.197788
132	Acetylcarnitine (Car(2:0))	17.9707969018575	19.9472636973546	0.37295902040878	0.375255289185001	0.621445682535135	0.900915392432537	-0.150536
133	3-methylcytidine	0.00914032071809469	0.00865579065126565	0.679425131689441	0.576704511391672	0.746100038971889	1.05597756303847	0.078579181252224
134	Octanoylcarnitine (Car(8:0))	0.0263191278397277	0.0304784501872418	0.0162022756050863	0.481192092640071	0.68814547553356	0.863532354107193	-0.211678
135	LPC(16:0)	83.9179968130421	87.4933700090889	0.351280905459212	0.455211366278018	0.671510429880859	0.959135495687554	-0.0601935
136	1,5-Anhydroglucitol	1.12180036305779	1.11880377353387	0.0634498040591936	0.982854039698586	0.990753418539971	1.00267838703695	0.00385893014538489
139	2'-O-Methylinosine	0.0263658476625892	0.0286454891714516	0.823598567405379	0.255547010416692	0.598071284631492	0.920418831208707	-0.119638
141	N-Acetylhistamine	0.00799776007979952	0.00712633460641009	0.0744004793360928	0.737926767504198	0.844852092352896	1.12228242448868	0.16643577856423
142	Taurochenodeoxycholic acid	0.483091578098504	0.38957853418469	0.22295394757571	0.612975617492737	0.76724852084389	1.24003643863366	0.310382515018347
143	Hydroxyisocaproic acid	0.349128415539037	0.608507474613633	1.21079917533645	0.0832296055084044	0.432931830826648	0.573745483998719	-0.801517
144	Sph(d18:0)	0.0121852584871739	0.0212536393782801	1.45233382244346	0.0690129105118703	0.408543871725089	0.573325738255749	-0.802573
145	3-Phenylpropanoic acid	0.23358074615247	0.231779280541589	0.434527516612815	0.957473759935499	0.977246912451662	1.00777233239603	0.011169753896025
148	gamma-Glutamylalanine	0.00930747323556646	0.0089064496470302	0.573176217438131	0.699730963280975	0.81935863373394	1.0450262006107	0.0635391136145496
149	3-Ureidopropionic acid	0.0756872514315889	0.0613356758095329	0.901203286549915	0.317673478799798	0.602110487014833	1.23398414434403	0.303323857191378
150	Pi-Methylimidazoleacetic acid (hydrochloride)	0.124436676071876	0.0977435241028117	1.78963788149788	0.026444963180086	0.274331905037065	1.27309381582137	0.348338737097211
151	Glyceric acid	0.0235208049910277	0.027039812522937	0.496962186426707	0.269120453399142	0.599752148500259	0.869858286594099	-0.201148
152	Methylguanidine	0.00980822033097865	0.00913010697471433	0.335065411695602	0.671621396222002	0.802614939119624	1.0742722246456	0.103359624032329
154	1-Myristoyl-sn-glycero-3-phosphocholine (LPC(14:0/0:0))	0.451293931607669	0.447000610746839	0.403147228530758	0.919754877792915	0.956513239349256	1.00960473153192	0.0137905766669033
155	Deoxycytidine	0.0741785919345822	0.0705280308241068	0.608789242684557	0.629687458419574	0.77649523810352	1.05176042869508	0.0728061231716702
156	Arachidonoylcarnitine (Car(20:4))	0.137054685884686	0.188001733435798	1.19017677112258	0.0459956348006521	0.343178682266586	0.729007564876996	-0.455994
157	Phenylacetylglycine	0.00655905403486972	0.00471356427013262	1.01010799748541	0.14106756850455	0.529877423546363	1.39152744271061	0.476669360751517
162	Thymidine	0.133375099473584	0.172757556382093	1.40762063269377	0.0366597790062634	0.309637565480894	0.772036270173876	-0.373259
163	2-Ketobutyric acid	0.285956836129455	0.383893265542371	0.942698214339106	0.174241804880556	0.562121723651717	0.744886305117779	-0.424908
164	2'-O-Methyluridine	0.0177941486684994	0.0210910470716192	1.45035642883406	0.0513658183356544	0.360059025380492	0.843682563889575	-0.245228
165	Oleic acid	14.2023802564252	26.4744126193192	1.95746730201449	0.00716798002953716	0.164288146249075	0.536456859709941	-0.898466
167	Pelargonic acid	13.0956149436638	11.1400268403626	1.34809561331532	0.0961304146162339	0.455925911761277	1.17554608542016	0.233331098670938
168	Menadione bisulfite (sodium)	1.06141824037385	0.765775409890917	1.00656952760049	0.20848777653282	0.584658126904776	1.38606989290117	0.471000007546972
169	2,6-Dihydroxybenzoic acid	0.691063447298136	0.514712011212253	1.36674278454493	0.0836000859020448	0.432931830826648	1.34262156748691	0.425052722750848
170	4-Aminobutyric acid (GABA)	0.0140316073833045	0.0175651429657125	1.14761116982684	0.146599007609896	0.536224760793752	0.798832517941608	-0.324035
171	3-Pyridylacetic acid	0.444927076824975	0.464824575717643	0.210873038474279	0.726504434807167	0.837624450807688	0.957193530781051	-0.0631174
172	N1-Methyl-4-pyridone-3-carboxamide	0.216848348688916	0.120282592519251	1.14750800577543	0.00142509698225737	0.0861190792162362	1.80282403419438	0.850258588459628
175	3'-O-Methylinosine	0.0263658476625892	0.0286454891714516	0.823598567405379	0.255547010416692	0.598071284631492	0.920418831208707	-0.119638
177	Histamine	0.0336382351726622	0.0463288758445102	0.884590905790291	0.199027587217263	0.581846144358628	0.726074927558343	-0.46181
180	N-Acetylglutamine	0.0106615674893571	0.0124065791023096	0.666598338487026	0.30149923745736	0.601619555959068	0.859347883202741	-0.218686
181	Xanthosine	0.00609779037982349	0.011237919704812	1.89834515100649	0.00872094829453504	0.178474813347352	0.542608466690901	-0.882017
182	4-Hydroxyisoleucine	0.0299907547023728	0.024994208367683	1.36928316124752	0.10775416825975	0.476216358182156	1.19990816517119	0.262923993565443
183	Acetylglycine	0.134533539143664	0.106368668113268	0.861620260129064	0.169012185566279	0.557041903354428	1.26478540654851	0.338892626681827
184	Cholic acid	0.0312262847165539	0.0709588484804518	0.543342461029953	0.142613125781449	0.531454281874913	0.440061886364408	-1.18422
185	1-O-Hexadecyl-sn-glycero-3-phosphocholine (LPC(O-16:0/0:0))	0.957751475138421	1.04949251497756	0.334553980643601	0.425050069042598	0.653718944826524	0.912585331929591	-0.131969
186	Lauroylcarnitine	0.0993178480448008	0.10382053482714	0.0792873331189635	0.832886580901189	0.904056024939406	0.956630094519972	-0.0639669
188	Lauramine oxide	0.139837366374015	0.136211986433255	0.013479347560081	0.915255596172752	0.953830288933662	1.02661571889296	0.0378962554675776
189	Isodeoxycholic acid	0.0342206851112944	0.0413109546595904	0.366800797586537	0.428481417345717	0.655665376241205	0.828368295849826	-0.271656
190	2'-Deoxyuridine	0.0546875001930588	0.0671303045579266	1.18616567908164	0.0934420871823675	0.451524953268469	0.814646984743963	-0.295753
191	Uracil	0.509078368169945	0.556891721913023	0.313363246274673	0.832726706308834	0.903929615503124	0.914142459186086	-0.129509
192	Butanoic acid	0.308975505770527	0.525886336368641	0.805889135669586	0.227613231203874	0.592132829111841	0.587532864808904	-0.767259
193	4-Phenylbutanoic acid	0.0661811559134207	0.082103439398459	0.542267762353815	0.347119772008958	0.608259076977876	0.806070444774361	-0.311022
194	Sucralose (Xenobiotic)	0.105046132297192	0.092458894459873	1.2162903544816	0.217962786310737	0.589513415578234	1.13613874479952	0.184139026930272
196	Caprylic acid	0.196315492275815	0.191819164711289	0.409867049729733	0.829337705222081	0.901753817835551	1.02344045013069	0.0334271602015461
198	Myristoylcarnitine	0.625516947430016	0.56564363509539	0.617105568089467	0.603239405723584	0.761224584954544	1.1058498825405	0.145155555180676
199	2-Hydroxybutyric acid	1.9430822683016	2.62326247027883	1.25901888796181	0.104157248009082	0.470982056841689	0.740712105752449	-0.433015
200	2-Pyrimidinylacetic acid	0.11441903640469	0.112007505171633	0.428317484425472	0.940188876725132	0.967656948609286	1.02153008612558	0.0307316949815551
201	Oleamide	0.0619939813567949	0.0774240249675158	0.779962936405202	0.358870850344822	0.613591062878362	0.800707291861992	-0.320653
202	Fructose	0.264220827314877	0.305246656159062	0.495698855320041	0.372000998537804	0.619704015807095	0.865597778005449	-0.208231
203	Taurohyodeoxycholic acid	0.483091578098504	0.38957853418469	0.22295394757571	0.612975617492737	0.76724852084389	1.24003643863366	0.310382515018347
204	3-Methyluridine	0.0177941486684994	0.0210910470716192	1.45035642883406	0.0513658183356544	0.360059025380492	0.843682563889575	-0.245228
205	2,3-Dihydroxybenzoic acid (Pyrocatechuic acid)	0.691063447298136	0.514712011212253	1.36674278454493	0.0836000859020448	0.432931830826648	1.34262156748691	0.425052722750848
206	Ursocholic acid	0.0312262847165539	0.0709588484804518	0.543342461029953	0.142613125781449	0.531454281874913	0.440061886364408	-1.18422
207	Valproic acid	0.196315492275815	0.191819164711289	0.409867049729733	0.829337705222081	0.901753817835551	1.02344045013069	0.0334271602015461
208	Lysine	0.852913520093093	1.16374520085295	1.59539529959479	0.0296514309258588	0.286421126183608	0.732904006364934	-0.448304
209	Ornithine	0.464981209402813	0.613369622526827	1.02256196121409	0.152974105176223	0.542945937567159	0.758076683822854	-0.399584
210	Thiamine monophosphate	0.00280163711190825	0.0027421125511566	0.157870668532238	0.84728505550694	0.911982363421108	1.02170755563135	0.030982311328172
212	Argininosuccinic acid	0.00294469679622806	0.00373366179428099	1.09279076386853	0.0776128470738068	0.422096274724989	0.788688681106195	-0.342472
213	Thiamine	0.215595140640865	0.237562165255237	0.211581281473207	0.444652165018905	0.665363796189643	0.907531468275806	-0.13998
214	Turanose	0.0066934014110671	0.00379752907023602	1.09888676265153	0.106850512947176	0.475246246434566	1.76256752411144	0.81767852833961
216	5-Oxo-L-prolyl-L-proline	0.00378738870478814	0.0038629333663151	0.0809930799908974	0.85860358190016	0.918855655401855	0.980443705763678	-0.0284933
217	(S)-2-acetamido-4-amino-4-oxobutanoic acid	0.0117242406672241	0.0119018319430063	0.397341482731137	0.938450192984473	0.967062612251868	0.985078660442133	-0.0216892
219	Pyroglutamic acid	0.36263758303643	0.480013041363843	2.10584621483059	0.00118761177057745	0.0802794709851379	0.755474438790416	-0.404545
220	Ribitol	0.0274092622758538	0.0343795587257306	0.706218302784011	0.274563343082688	0.599752148500259	0.797254627219515	-0.326888
221	LPC(18:2/0:0)	54.4213854502907	68.7359057323971	1.26369752697816	0.067066670479582	0.403832482488937	0.791746102279706	-0.33689
222	N-Acetylmethionine	0.1205745418494	0.145233525560838	0.88554201223164	0.209015477938384	0.584906216488865	0.830211491346682	-0.268449
224	Pyruvate	32.0033953284695	41.2113446233569	1.15897032891929	0.0723548282972288	0.415108163446763	0.776567608287436	-0.364817
225	Telmisartan	0.94116541530493	1.17563108608099	0.58467651977215	0.356861645295906	0.612492766626807	0.800561865408255	-0.320915
226	PG(16:0/18:1)	0.043597341145042	0.0418092453942507	0.562024193640762	0.806201379056668	0.887584618050861	1.04276795081877	0.0604181478390433
227	PC(16:0/18:1(9Z))	3.27542153029414	3.33908544893178	0.201193513493219	0.868263386140795	0.925054111054163	0.98093372583262	-0.0277724
228	Indole-3-carboxaldehyde	0.103071336639801	0.170907411924845	0.872181524326998	0.0552637518142034	0.371710062471258	0.60308289429323	-0.729572
229	Salicylic acid	0.944401458093189	0.990060363330084	0.0554567436664354	0.787784067994102	0.876065952496751	0.953882705612695	-0.0681162
230	Phenylsulfate	10.1639317794908	11.6389034615222	0.204007011118171	0.538423027572492	0.722477921762006	0.873272281456101	-0.195497
232	Cholesteryl sulfate	26.7061596000256	28.1645873908666	0.190456185950125	0.585677002815821	0.751427479594349	0.948217675955942	-0.0767098
234	beta-Guanidinopropionic acid	6.85104917184496	7.79210234343265	0.763080038265487	0.272740653447948	0.599752148500259	0.879229875313325	-0.185688
235	2-Ethyl-2-hydroxybutyric acid	0.349128415539037	0.608507474613633	1.21079917533645	0.0832296055084044	0.432931830826648	0.573745483998719	-0.801517
237	Acetoin	0.308975505770527	0.525886336368641	0.805889135669586	0.227613231203874	0.592132829111841	0.587532864808904	-0.767259
239	Arabitol	0.0274092622758538	0.0343795587257306	0.706218302784011	0.274563343082688	0.599752148500259	0.797254627219515	-0.326888
240	N6-Methyllysine	0.108122628458794	0.153788477604986	0.893752580459186	0.227194358104622	0.592132829111841	0.703060659307083	-0.508279
241	Cysteine-glutathione disulfide	0.0180532429670753	0.0215761293746038	0.334926978084768	0.414810820326496	0.647473909942802	0.836722966090708	-0.257178
242	5-Aminolevulinic acid	0.0262185244206535	0.0336692498738247	1.27456147138994	0.0599625900959625	0.38336284159972	0.778708302647289	-0.360845
243	S1P(d18:0)	0.0115699109387709	0.016682702020842	1.70635739631894	0.01374570737582	0.21122217532153	0.693527398877976	-0.527975
244	Glucose	4.23909892368426	5.19761194922195	1.20787	0.0559499175433442	0.372851763332181	0.815585881573714	-0.294091
245	4-Acetamidobutyric acid	0.00529574208092399	0.00717049795689724	0.947424103802663	0.154809710939673	0.54446408319612	0.738545929830447	-0.43724
246	Pantothenic acid	0.228060512652144	0.242643376402258	0.055152875417997	0.671113062127708	0.802421980905007	0.939900013071287	-0.0894208
247	Glycolate	0.159360059965574	0.163198788216473	0.063297882340498	0.823963733779777	0.899105080571015	0.976478206162862	-0.0343402
248	Serotonin	0.126350522527569	0.10303026130812	1.13942455855856	0.195268510274211	0.577566470224331	1.22634380349389	0.294363492945723
249	Pseudouridine	0.341291834322132	0.345208164349035	0.034047256263825	0.887669983508037	0.93661509510629	0.988655163952197	-0.0164607
250	Orotic acid	0.0206219658805468	0.0345640324136841	1.9921184971174	0.0102231387587014	0.190551252422706	0.59663078756929	-0.74509
251	3-AMINO-2-PIPERIDONE	0.0312583350979232	0.0364489708722983	0.526560938108829	0.463987881244924	0.676155084168778	0.857591705605052	-0.221637
252	N-Cinnamoylglycine	0.44338827198741	0.426351326578253	0.0641174688364326	0.847641053312152	0.912163629852882	1.03995987427995	0.0565278646220332
253	1-Methylpseudouridine	0.0220896573829085	0.0194149045681266	0.910525502850243	0.271989201939488	0.599752148500259	1.13776801247703	0.186206426390112
256	12-Methyltridecanoic acid	1.50848272366749	1.83256419441234	0.802340507323094	0.482650407789849	0.689100987836337	0.823154096466031	-0.280766
257	Indoxyl sulfate	41.385088857366	51.9637940343302	0.539811035115054	0.283285383950202	0.600552649623585	0.796421616751554	-0.328396
258	11-Dehydrocorticosterone	1.50964222617974	1.43653525038866	0.214631080409645	0.885415603023928	0.935326645439047	1.05089118124411	0.0716132873710764
259	Docebenone	1.50964222617974	1.43653525038866	0.214631080409645	0.885415603023928	0.935326645439047	1.05089118124411	0.0716132873710764
260	Taurocholic acid	1.24407809083649	0.885331069826916	0.371786392176662	0.509253549996554	0.704957929922108	1.40521227960486	0.49078808888017
261	Tauroursodeoxycholic acid	0.483091578098504	0.38957853418469	0.22295394757571	0.612975617492737	0.76724852084389	1.24003643863366	0.310382515018347
262	Sucrose	0.0066934014110671	0.00379752907023602	1.09888676265153	0.106850512947176	0.475246246434566	1.76256752411144	0.81767852833961
263	Phosphorylcholine	0.155977134834174	0.214180411317878	1.04605410948082	0.299884141340595	0.601619555959068	0.728251168603271	-0.457492
264	L-Azetidine-2-carboxylic acid	0.0582566526898673	0.0689250029300563	0.676263242091767	0.266847260536319	0.599752148500259	0.845217993664577	-0.242605
265	Glutamate	0.0152518572765408	0.0258678927391585	1.92086692755533	0.0106031139022496	0.193025649235568	0.589605710458692	-0.762178
266	myo-Inositol	0.160440695397996	0.178413855202921	0.661590616087677	0.329017756656098	0.604226421297964	0.899261412268217	-0.153188
267	1-Methylhistamine	0.0937419412810832	0.101351875505462	0.208988343817334	0.62725266476091	0.775608036888113	0.924915703962791	-0.112606
269	N2-Acetylornithine	0.0242798221466851	0.020151416241563	0.96313544023258	0.283858671985264	0.600552649623585	1.20486926852353	0.268876618750232
271	Lysine, N2,N6-diacetyl-	0.00475029842104923	0.00445924690672278	0.284131174825951	0.735403651513772	0.84326177366948	1.06526920810051	0.0912180652983601
272	N-Acetylmannosamine	0.0109608715425772	0.0108728450940884	0.0812407701519483	0.965567979270999	0.981502066615673	1.00809599030677	0.0116330179510499
274	2-Hydroxy-2-methylbutyric acid	0.239628514260248	0.272243583869835	0.369274464732854	0.540598040769252	0.724276139563438	0.880198941161527	-0.184098
275	LPG(18:1(9Z))	0.0428319094875076	0.0755390984023719	2.08529000659972	0.00208884355806377	0.0966438286197504	0.567016424519076	-0.818538
276	Indoleacetic acid	0.0226288128257951	0.0176944171704157	1.32967083698435	0.141042117601826	0.529877423546363	1.27886737426025	0.354866656386773
277	Benzoic acid	84.6175036370829	104.44403122093	0.504989329486926	0.396481400881043	0.634784894366604	0.810170793370583	-0.303702
278	10-Undecenoic acid	0.163610996736218	0.215947529440662	1.44615363904103	0.070985336653016	0.411024491553198	0.757642364142789	-0.400411
279	2',4',6'-Trihydroxyacetophenone	0.0399955049070176	0.0415658729715362	0.0680542007583342	0.788506959898407	0.87639007932459	0.962219774246197	-0.0555616
280	13(S)-HODE	0.168477454196461	0.278078502538317	1.56498770429225	0.0810367733861649	0.428654883612793	0.605862922371159	-0.722937
281	Maleic acid	0.363767738193112	0.494294215725925	0.235885216404285	0.486118507136915	0.69122804041733	0.735933633491705	-0.442352
282	3',4'-Dihydroxyacetophenone	0.043924147643907	0.031555951424683	1.40165492866299	0.073297560391212	0.416613488218682	1.39194496317894	0.477102168860113
283	alpha-Linolenic acid	1.25506384310405	1.98617915128172	1.64577363999421	0.064052827803499	0.396191287839824	0.631898609092808	-0.662235
284	Docosahexaenoic acid (DHA)	2.57040954907584	3.99522956688055	1.30154445510034	0.109739613510039	0.479693208750582	0.643369675270699	-0.63628
285	Eicosapentaenoic acid	0.328952760357261	0.420645757561929	0.805803496200827	0.241165490376315	0.596931982616661	0.782018490484433	-0.354725
286	cis-11.14-Eicosadienoic acid	0.164337299493846	0.344245609478961	2.02463533247621	0.00410725319244226	0.13140575185651	0.477383864801009	-1.06678
287	cis-11-Eicosenoic acid	0.322676533218395	0.57264550933966	1.95537343492812	0.00794260326344151	0.17136269424337	0.563483914490984	-0.827554
288	21-Deoxycortisol	0.111348259677986	0.177227721769817	1.44098026108655	0.0628311312400142	0.392482493974526	0.628277893356912	-0.670525
290	N-Acetylalanine	0.0297629372764308	0.0309159604893277	0.00231665543031749	0.814740897004019	0.893099397302247	0.962704596763381	-0.0548349
291	2-Hydroxyhexanoic acid	0.349128415539037	0.608507474613633	1.21079917533645	0.0832296055084044	0.432931830826648	0.573745483998719	-0.801517
293	trans-Vaccenic acid	14.2023802564252	26.4744126193192	1.95746730201449	0.00716798002953716	0.164288146249075	0.536456859709941	-0.898466
294	Allocholic acid	0.0312262847165539	0.0709588484804518	0.543342461029953	0.142613125781449	0.531454281874913	0.440061886364408	-1.18422
295	omega-Muricholic acid	0.0312262847165539	0.0709588484804518	0.543342461029953	0.142613125781449	0.531454281874913	0.440061886364408	-1.18422
296	Xylitol	0.0274092622758538	0.0343795587257306	0.706218302784011	0.274563343082688	0.599752148500259	0.797254627219515	-0.326888
298	4-Hydroxyproline	0.0262185244206535	0.0336692498738247	1.27456147138994	0.0599625900959625	0.38336284159972	0.778708302647289	-0.360845
299	Myristic acid	1.50848272366749	1.83256419441234	0.802340507323094	0.482650407789849	0.689100987836337	0.823154096466031	-0.280766
301	Fumaric acid	0.0629641968412157	0.0760612411638337	0.519253603957595	0.278852610488499	0.599752148500259	0.827809221592804	-0.27263
302	Phenyl glucuronide	0.00697729005890945	0.00788890502434702	0.124973813723555	0.659084934088246	0.794289669351544	0.884443409747727	-0.177158
303	Palmitoyl sphingomyelin	33.6977576931711	32.0308201644883	0.784309878633132	0.448181946083131	0.666613112273385	1.05204167486573	0.0731918557055376
304	SM(d18:1/18:0)	4.85700387325916	4.72946214745693	0.43652832963449	0.682268857524488	0.808528667368489	1.02696749055721	0.0383905127620142
306	Isocaproic acid	0.0755201753456329	0.0894846786800377	1.17377905163474	0.092412242421994	0.449538057763064	0.843945315104316	-0.244779
307	Heptadecanoic acid	0.288467780271336	0.566930459926971	2.28101316356306	0.000286945788579388	0.0405565919964014	0.508823922264637	-0.974762
308	cis-9-Palmitoleic acid	3.57679249895773	4.49563653320662	0.718408713028806	0.396641249579353	0.634793974221404	0.795614252295101	-0.329859
309	Arachidonic acid (AA)	2.64748043975382	3.2787955182186	0.670391267855553	0.218915690244757	0.590237816869247	0.807455184394122	-0.308546
310	Caproic acid	0.0535092557044849	0.0515551504298209	0.495444864716131	0.753354751890205	0.854899762051238	1.03790320187939	0.0536718996876324
312	Gentisic acid	0.691063447298136	0.514712011212253	1.36674278454493	0.0836000859020448	0.432931830826648	1.34262156748691	0.425052722750848
313	Phloroglucinaldehyde	0.691063447298136	0.514712011212253	1.36674278454493	0.0836000859020448	0.432931830826648	1.34262156748691	0.425052722750848
314	Ursodeoxycholic acid	0.0342206851112944	0.0413109546595904	0.366800797586537	0.428481417345717	0.655665376241205	0.828368295849826	-0.271656
315	N-Acetylgalactosamine	0.0109608715425772	0.0108728450940884	0.0812407701519483	0.965567979270999	0.981502066615673	1.00809599030677	0.0116330179510499
316	2-Hydroxyphenylacetic acid	0.043924147643907	0.031555951424683	1.40165492866299	0.073297560391212	0.416613488218682	1.39194496317894	0.477102168860113
317	3,4-Dihydroxyphenylglycol	0.043924147643907	0.031555951424683	1.40165492866299	0.073297560391212	0.416613488218682	1.39194496317894	0.477102168860113
318	gamma-Linolenic acid	1.25506384310405	1.98617915128172	1.64577363999421	0.064052827803499	0.396191287839824	0.631898609092808	-0.662235
319	Betaine aldehyde	0.0096763156131837	0.0113353074409225	0.889021276582832	0.246385541051325	0.598071284631492	0.853643861325759	-0.228294
320	Choline	7.5430498545181	10.0311965859372	1.89609979630623	0.00447675860959124	0.136655789245706	0.751959129690744	-0.411274
321	Dodecanedioic acid	0.0157023339340208	0.0123314443767584	1.34832983029794	0.155898348259744	0.54563202803226	1.27335723653068	0.348637219765463
322	Homovanillic acid sulfate	0.00933371336036053	0.0099193414289686	0.114937658996098	0.638981108535254	0.781828084138692	0.940960992944774	-0.0877932
323	Lactate	100.151333311422	120.13893107632	0.876804344604081	0.170987513063911	0.559201835476563	0.833629302459827	-0.262522
324	Xanthine	0.896078029873004	1.07679487430347	0.700981693358496	0.790817024082772	0.87761061766665	0.832171522410558	-0.265047
325	N-Tigloylglycine	0.0775994356126843	0.0904142618643289	0.468496247742645	0.651118350056434	0.789669581586958	0.858265433047788	-0.220504
326	Formylmethionine	0.0457199822895068	0.0489137482409874	0.278507313186947	0.540508818420245	0.72420320480787	0.934706170221396	-0.0974152
327	Car(18:0)	0.302915887242806	0.362546519685916	1.0621261326754	0.0812867808010263	0.429322875767978	0.835522810990519	-0.259249
328	2-Methyl-3-hydroxybutyric acid	0.0615709915066044	0.0938363505749057	1.12949775559912	0.15633292015407	0.54563202803226	0.65615287816905	-0.607896
329	Formylanthranilic acid	0.0329006820964323	0.0425007944069213	0.724174918316068	0.182089944681412	0.568363386999215	0.774119226606136	-0.369372
330	Coixol	0.0329006820964323	0.0425007944069213	0.724174918316068	0.182089944681412	0.568363386999215	0.774119226606136	-0.369372
331	2-Ketocaproic acid	18.7044989232007	13.2033352423858	1.5887092248514	0.056899524332516	0.3750073113653	1.41664954951344	0.502482908777697
332	3-Methyl-2-oxovaleric acid	18.7044989232007	13.2033352423858	1.5887092248514	0.056899524332516	0.3750073113653	1.41664954951344	0.502482908777697
333	Capric acid	0.306176297490825	0.432471579093375	1.39769358670783	0.0960478482146741	0.455925911761277	0.70796859791963	-0.498243
334	Dodecanoic acid	0.199637783205703	0.238744080483684	1.0263139703347	0.203319687665289	0.584658126904776	0.836199929234879	-0.25808
335	Pentadecanoic acid	0.156332763542532	0.279498040510019	2.02990341068744	0.0134713114845641	0.209464305532953	0.559334023441671	-0.838218
336	Palmitic acid	25.5064855025888	41.9937874823543	1.89248409407301	0.00542157284942183	0.144750737087496	0.607387116804041	-0.719312
337	3-Methoxy-4-hydroxyphenylglycol sulfate	0.133564834496701	0.118116194444598	0.805264196464958	0.299704159491778	0.601619555959068	1.13079188780798	0.177333438563668
338	Nonadecanoic acid	0.0729426375413548	0.113422388432004	1.69838828925806	0.00790720452789602	0.170840484769937	0.643106167571877	-0.636871
339	Pristanic acid	0.0729426375413548	0.113422388432004	1.69838828925806	0.00790720452789602	0.170840484769937	0.643106167571877	-0.636871
342	Stearic acid	7.25608224995641	14.3521709342473	2.28322714670389	0.000758137224268579	0.0641642967856578	0.505573845462075	-0.984006
344	3-Methylhistamine	0.0937419412810832	0.101351875505462	0.208988343817334	0.62725266476091	0.775608036888113	0.924915703962791	-0.112606
345	p-Toluquinone	84.6175036370829	104.44403122093	0.504989329486926	0.396481400881043	0.634784894366604	0.810170793370583	-0.303702
346	3,4-Dihydroxyphenylacetic acid	0.0399955049070176	0.0415658729715362	0.0680542007583342	0.788506959898407	0.87639007932459	0.962219774246197	-0.0555616
347	Ketoleucine	18.7044989232007	13.2033352423858	1.5887092248514	0.056899524332516	0.3750073113653	1.41664954951344	0.502482908777697
349	1-Methylnicotinamide	0.318536515349554	0.161902488140646	2.6362354928112	5.21221975700321e-06	0.00904320127840057	1.96745904901004	0.976333607572669
350	Pipecolamide	0.011979082805737	0.0159660616179227	0.98827755752623	0.40130671526527	0.63730115341096	0.750284139721086	-0.414491
351	Acetylleucine	0.266955929856473	0.232099890915858	0.685470654476051	0.54809904768232	0.729089343131735	1.15018	0.201855751117588
352	Allantoin	0.0662512103250652	0.0963517279721497	1.78133398032106	0.0282383016848611	0.281110090921226	0.687597531662483	-0.540364
354	Allopurinol-1-ribonucleoside	0.0147627153009082	0.0194522774332802	0.242464948819842	0.720208829349168	0.833570632222706	0.758919635582165	-0.397981
355	12-Hydroxydodecanoic acid	0.0954896770272894	0.0872784767604435	0.0177827620676602	0.778660132938317	0.870520537387948	1.09408047174544	0.12971885505773
356	alpha-Ketoisovaleric acid	8.80322111706303	6.9034450056868	1.30604767378254	0.093689979362843	0.451533650540369	1.27519247416489	0.35071502007698
357	Undecanoic acid	3.90538467971593	3.56909984022018	0.971487692804349	0.301833248059183	0.601619555959068	1.09422119149096	0.129904401395067
359	Trehalose	0.0066934014110671	0.00379752907023602	1.09888676265153	0.106850512947176	0.475246246434566	1.76256752411144	0.81767852833961
361	Galactose	4.23909892368426	5.19761194922195	1.20787	0.0559499175433442	0.372851763332181	0.815585881573714	-0.294091
362	2-Hydroxy-6-methoxybenzoic acid	0.0399955049070176	0.0415658729715362	0.0680542007583342	0.788506959898407	0.87639007932459	0.962219774246197	-0.0555616
363	sn-Glycerol 3-phosphate	0.0238915998445736	0.0294218014914278	1.10998840602476	0.11217167121436	0.484584352464888	0.812037286416148	-0.300382
365	Glycerophosphoethanolamine	0.00535741769767203	0.0124064234866879	2.49817566676418	0.000149441675662056	0.0321198004689578	0.431826118415233	-1.21148
366	(-)-Camphoric acid	0.00671813900258522	0.00658784320577455	0.174473418033881	0.898193859122358	0.944247778208123	1.01977821765649	0.0282554276108104
367	Hexadecanedioic acid	0.0775019407950903	0.0770192865190709	0.0474708064524534	0.979483342577425	0.989175552602929	1.00626666771186	0.00901268009790094
368	Ampicillin	0.000667794159362029	0.000589286696296794	0.366508568930881	0.861434118358267	0.920454623773113	1.13322456379652	0.180433779051866
369	2-Hydroxyethanesulfonic acid	1.27140841152539	1.15270994709179	0.669993943741063	0.464272963855549	0.676381156495173	1.10297340170705	0.141398000640979
370	3-Hydroxyoctanoic acid	0.152483892544455	0.128638565338696	0.578974734506324	0.297592247336306	0.601619555959068	1.18536686213016	0.245333631498931
371	16-Hydroxypalmitic acid	0.293407771664941	0.330537251114118	0.545002647176061	0.656162444632916	0.792510853768262	0.887669304067763	-0.171906
372	2-Hydroxypalmitic acid	0.293407771664941	0.330537251114118	0.545002647176061	0.656162444632916	0.792510853768262	0.887669304067763	-0.171906
373	Alfuzosin	0.0207462146088768	0.0433275011809857	0.731080291937764	0.197637573975647	0.580123260985898	0.478823242591736	-1.06243
374	3-Hydroxybutyric acid	7.36426105664718	6.68047169377605	0.18167021134568	0.718541615238524	0.832415939668107	1.10235644939686	0.140590797980426
375	2-Methylguanosine	0.0653168768862372	0.066878711682082	0.270959791458616	0.769264289468793	0.864698593919536	0.976646757143452	-0.0340912
377	3-Phenylbutyric acid	0.0661811559134207	0.082103439398459	0.542267762353815	0.347119772008958	0.608259076977876	0.806070444774361	-0.311022
378	N-Acetylglucosamine	0.0109608715425772	0.0108728450940884	0.0812407701519483	0.965567979270999	0.981502066615673	1.00809599030677	0.0116330179510499
379	3-Hydroxyvaleric acid	0.0615709915066044	0.0938363505749057	1.12949775559912	0.15633292015407	0.54563202803226	0.65615287816905	-0.607896
380	N,N-Dimethylarginine (ADMA)	1.62532091767513	1.68622236079332	0.255735493107601	0.657782503115936	0.793592844345702	0.963882910976501	-0.0530702
381	Homocarnosine	0.0102847791563235	0.0102992258587647	0.036323664055346	0.994013825653281	0.997102793793968	0.998597302104131	-0.00202509
385	3-Succinoylpyridine	0.0389080212566375	0.0305171384640689	1.30950090485303	0.0783535896976883	0.422951958928166	1.27495640859146	0.350447921449606
386	4-Hydroxybenzoic acid	0.0389041834880263	0.0535574742996959	0.871268997980086	0.247545474367671	0.598071284631492	0.726400637758364	-0.461163
387	PC(14:0/16:0)	0.220823809927066	0.208588918749494	0.711564645224378	0.567525931403818	0.740035805918583	1.05865551847587	0.0822332195138726
388	1-oleoyl-2-myristoyl-sn-glycero-3-phosphocholine	1.4571805074996	1.10222526462976	1.99988264781129	0.00874485481427498	0.178474813347352	1.32203511773891	0.402760500230517
389	3-Methyl-1H-pyrazole-4-carbaldehyde	0.21740788206708	0.160200025210708	0.960667052294139	0.091002354589141	0.446329569504338	1.35710267074633	0.440529871068755
390	N-Lactoyl-Phenylalanine	0.029029613263936	0.0366944697421559	0.0720663290651135	0.503608851306579	0.701910314915182	0.791116848612905	-0.338037
394	Stachyose	0.000326597499500978	0.000535329170345282	1.02856359667071	0.179120050649234	0.567358617486247	0.610087246488597	-0.712913
395	Glu-Arg	0.0397235863832621	0.0517473841277497	1.56299250340666	0.0198672265269604	0.24397890650838	0.767644337058581	-0.38149
396	N-Acetyltyrosine	0.00479938485614887	0.0034156581156939	0.738388541031197	0.360569041927755	0.614249441576926	1.40511277580656	0.490685927291332
397	2-Methylhippuric acid	0.188437799467593	0.206928472008795	0.134296979042433	0.722473235434474	0.8348359117874	0.910642202294832	-0.135044
399	Indole-3-pyruvic acid	1.37015110299825	0.905853907842038	2.0783545934563	0.00319522942638142	0.119219850640253	1.51255195913685	0.5969847026527
400	(20S)-Protopanaxatriol	0.108467782104037	0.0858342311938122	1.22022067601294	0.0840287141513051	0.433441089099504	1.2636890969422	0.337641563616537
401	Taurodeoxycholic acid	0.483091578098504	0.38957853418469	0.22295394757571	0.612975617492737	0.76724852084389	1.24003643863366	0.310382515018347
402	Hyodeoxycholic acid	0.0342206851112944	0.0413109546595904	0.366800797586537	0.428481417345717	0.655665376241205	0.828368295849826	-0.271656
403	Deoxycholic acid	0.0342206851112944	0.0413109546595904	0.366800797586537	0.428481417345717	0.655665376241205	0.828368295849826	-0.271656
404	4-Isopropylbenzoic acid	0.0661811559134207	0.082103439398459	0.542267762353815	0.347119772008958	0.608259076977876	0.806070444774361	-0.311022
405	Mannose	4.23909892368426	5.19761194922195	1.20787	0.0559499175433442	0.372851763332181	0.815585881573714	-0.294091
406	2-Hydroxyoctanoic acid	0.152483892544455	0.128638565338696	0.578974734506324	0.297592247336306	0.601619555959068	1.18536686213016	0.245333631498931
407	N-Lactoylphenylalanine	0.029029613263936	0.0366944697421559	0.0720663290651135	0.503608851306579	0.701910314915182	0.791116848612905	-0.338037
409	LPE(18:1(9Z)/0:0)	0.149984674722053	0.191093702060899	1.21899750910051	0.0548469246213008	0.371112437639091	0.784875027824073	-0.349465
410	Isovalerylglycine	0.28928154708453	0.267543408416541	0.3561372785483	0.723477797939822	0.835574436841584	1.08125088484387	0.112701313382277
411	Hydroxyphenyllactic acid	0.171399606626483	0.185081931972979	0.238751612232851	0.616800836223124	0.769015714124525	0.926074224530497	-0.1108
412	Phenylpyruvic acid	0.0309084893627323	0.0319262374640634	0.116191423695399	0.79116880697068	0.877637701969884	0.968121890264183	-0.0467394
413	Phenylacetic acid	0.022732646856749	0.0284002999617924	0.844349607240108	0.207208395079409	0.584658126904776	0.8004368576153	-0.32114
414	cis-鈥?,鈥?0-鈥婨poxystearic acid	16.9667417192891	27.1947610225661	1.68805890196095	0.0576890939655857	0.376870704852054	0.623897437642866	-0.680619
417	3-Hydroxyisovaleric acid	0.0615709915066044	0.0938363505749057	1.12949775559912	0.15633292015407	0.54563202803226	0.65615287816905	-0.607896
418	sn-Glycerol 1-phosphate	0.0238915998445736	0.0294218014914278	1.10998840602476	0.11217167121436	0.484584352464888	0.812037286416148	-0.300382
419	2,4-Dihydroxybutanoic acid	1.17457419331499	1.7595882151048	1.44078033072347	0.0617830457623909	0.388969764975197	0.667527881371404	-0.5831
420	C75 trans (Drug)	0.0107403084740118	0.0100883603457773	0.40363507132162	0.735686636149463	0.843400460582117	1.0646237947386	0.0903437165082402
421	Palmitoylcarnitine (Car(16:0))	1.94450713539048	1.75039946224778	0.803370252234908	0.403858986151616	0.639342901029938	1.11089335739022	0.151720328744332
422	3-(2,3,4-Trimethoxyphenyl)propanoic acid	0.00859515164946165	0.0167951877281644	2.11387676801784	0.00139723885392818	0.0861169662481605	0.511762761368136	-0.966453
423	PC(P-18:0/18:1(9Z))	0.181579904353301	0.295501301505368	0.24162001940818	0.359724645156619	0.613824319693109	0.614480895442021	-0.70256
424	1-Methylguanine	0.25220139827273	0.290563365498462	1.2474525255736	0.106563749076772	0.475246246434566	0.86797383365958	-0.204277
425	Tagatose	0.264220827314877	0.305246656159062	0.495698855320041	0.372000998537804	0.619704015807095	0.865597778005449	-0.208231
426	Theanine	0.025660068467398	0.0234066941000034	0.638753010380414	0.541238660109419	0.724854554449898	1.09627050952891	0.132603833519597
428	2,4-Dihydroxybenzoic acid	0.691063447298136	0.514712011212253	1.36674278454493	0.0836000859020448	0.432931830826648	1.34262156748691	0.425052722750848
432	3-Hydroxyacetophenone	0.022732646856749	0.0284002999617924	0.844349607240108	0.207208395079409	0.584658126904776	0.8004368576153	-0.32114
434	Methylmalonic acid	0.0474013332411653	0.0721283181468382	0.946228486404838	0.196429789610145	0.579128267519315	0.657180625571583	-0.605638
435	Succinate	0.0474013332411653	0.0721283181468382	0.946228486404838	0.196429789610145	0.579128267519315	0.657180625571583	-0.605638
439	Glycolithocholic acid 3-sulfate	0.022993003678236	0.0231518524357017	0.0464715123229758	0.983836721356513	0.991264060135627	0.993138831637476	-0.00993269
440	PC(16:0/18:0)	0.570196538863616	0.450151512277778	1.78489665314617	0.0297335318337821	0.286421126183608	1.26667693723477	0.341048615654223
441	2,2-Dimethylsuccinic acid	0.118494536808264	0.0912002106838633	1.51269117131545	0.0701621008295852	0.409988340944833	1.29927920034104	0.377711482876367
442	4'-Hydroxy-3'-methylacetophenone	0.23358074615247	0.231779280541589	0.434527516612815	0.957473759935499	0.977246912451662	1.00777233239603	0.011169753896025
443	4鈥?Hydroxy-2鈥?methylacetophenone	0.23358074615247	0.231779280541589	0.434527516612815	0.957473759935499	0.977246912451662	1.00777233239603	0.011169753896025
445	3-Hydroxybenzoic acid	0.0389041834880263	0.0535574742996959	0.871268997980086	0.247545474367671	0.598071284631492	0.726400637758364	-0.461163
446	4'-Hydroxyacetophenone	0.022732646856749	0.0284002999617924	0.844349607240108	0.207208395079409	0.584658126904776	0.8004368576153	-0.32114
447	PC(18:0/18:0)	0.181579904353301	0.295501301505368	0.24162001940818	0.359724645156619	0.613824319693109	0.614480895442021	-0.70256
450	Xanthurenic acid	0.0238331586323208	0.033576893199675	0.706635229950821	0.180941867559674	0.56814546498354	0.709808334278867	-0.494499
451	Allopurinol	0.0239565264945232	0.0220574371942959	0.903317147158994	0.373890964862129	0.620744910103326	1.08609745926052	0.119153566938965
453	PE(18:0/18:2)	0.922654181850057	0.905141432612345	0.375244819742056	0.891007357326507	0.93894412310493	1.0193480804289	0.0276467778621982
454	PC(18:0/14:0)	4.85729571768764	4.94516360698744	0.0183014906921134	0.82686777759251	0.900668992857385	0.982231550605194	-0.0258649
455	4-Allylcatechol	0.23358074615247	0.231779280541589	0.434527516612815	0.957473759935499	0.977246912451662	1.00777233239603	0.011169753896025
456	2'-Hydroxy-4'-methylacetophenone	0.23358074615247	0.231779280541589	0.434527516612815	0.957473759935499	0.977246912451662	1.00777233239603	0.011169753896025
457	PC(17:0/17:0)	0.570196538863616	0.450151512277778	1.78489665314617	0.0297335318337821	0.286421126183608	1.26667693723477	0.341048615654223
458	PC(18:0/16:0)	0.570196538863616	0.450151512277778	1.78489665314617	0.0297335318337821	0.286421126183608	1.26667693723477	0.341048615654223
459	Kynurenine	0.0130396275300015	0.0122955067224919	0.679979469238322	0.593022825330058	0.755063210177677	1.06051973491652	0.0847714678286665
460	Crotonoside	0.0665652441629397	0.0168488946757805	1.7181790439619	0.0130365920199173	0.207109040766966	3.9507187530007	1.98211514621602
461	LPC(18:0/0:0)	46.3666739526501	50.9717866154215	0.777326898793972	0.192417495706575	0.575120661179138	0.909653693375188	-0.136611
462	PC(10:0/10:0)	0.376627697499607	0.411107569875536	0.51011340917596	0.521003382792308	0.711340626190634	0.916129317720012	-0.126377
463	Hippuric acid	2.83433247771341	2.54160442984083	0.738410420230284	0.532572645825778	0.719072996116909	1.11517451120075	0.15726949197848
464	4-Ethoxybenzoic acid	0.460293561538401	0.526389092816911	0.143462318100548	0.527910204301982	0.716311943011423	0.874435978669681	-0.193575
466	2,6-Dimethyl-4-hydroxybenzaldehyde	0.23358074615247	0.231779280541589	0.434527516612815	0.957473759935499	0.977246912451662	1.00777233239603	0.011169753896025
467	2'-Hydroxy-5'-methylacetophenone	0.23358074615247	0.231779280541589	0.434527516612815	0.957473759935499	0.977246912451662	1.00777233239603	0.011169753896025
468	6-Hydroxynorleucine	0.0299907547023728	0.024994208367683	1.36928316124752	0.10775416825975	0.476216358182156	1.19990816517119	0.262923993565443
469	4-Hydroxyphenylacetaldehyde	0.022732646856749	0.0284002999617924	0.844349607240108	0.207208395079409	0.584658126904776	0.8004368576153	-0.32114
470	PC(16:0/16:0)	4.85729571768764	4.94516360698744	0.0183014906921134	0.82686777759251	0.900668992857385	0.982231550605194	-0.0258649
473	Lumichrome	0.084023392108635	0.0806827447904502	0.239906987422356	0.934775938127904	0.965235085643156	1.0414047306752	0.0585308654284283
475	Isomaltose	0.0066934014110671	0.00379752907023602	1.09888676265153	0.106850512947176	0.475246246434566	1.76256752411144	0.81767852833961
476	4-(Methylamino)butanoic acid	1.10307958233459	1.01581169119958	0.611948452759531	0.631077266809493	0.776951611079987	1.08590951639074	0.118903895321965
477	Tyramine	0.212118761923254	0.191388957449701	0.947237226760705	0.312192658396602	0.601918494620265	1.10831243740382	0.148364639828251
478	3-Methyladenine	0.0129816992935352	0.0168092889008253	0.585278212438949	0.303676388419544	0.601619555959068	0.772293186828255	-0.372779
479	LPC(13:0)	0.719647794607924	0.700080961511528	0.492862657679676	0.729281149691592	0.839570557731764	1.02794938610264	0.0397692312473875
481	2-Linoleoyl-1-palmitoyl-sn-glycero-3-phosphoethanolamine	0.420052422582512	0.333380675907888	0.828395352743888	0.309607994187529	0.601810641995282	1.25997831589546	0.333398905297198
482	Azetidine-2-carboxylic acid	0.018128751329941	0.0220307519084191	1.04647591496765	0.0977058521143633	0.458781200049852	0.822883912691745	-0.281239
483	Arecaidine	0.012788095787194	0.0260119460229308	1.0055	0.184154089615458	0.56945857909886	0.491623955236593	-1.02437
484	5-Methylcytosine	0.0185206833635959	0.0187791042827086	0.138655969801819	0.908876013718126	0.950492453652747	0.986238911333449	-0.0199909
485	(2R)-6-Oxo-2-piperidinecarboxylic acid	0.0158276555516143	0.0150521806423568	0.460902745711554	0.739508115429153	0.84581950890065	1.05151910727641	0.0724750656878285
487	PC(8:0/8:0)	0.0340660708206593	0.0370105563466613	0.248449163695375	0.482381961749168	0.688975265391896	0.920442008533393	-0.119601
489	4-Oxohexanoic acid	0.935806077353705	0.689423538694587	0.895973151991466	0.183270032394161	0.568984554825926	1.35737471210461	0.440819041074224
490	Norepinephrine	0.0252948328747269	0.0261537682321846	0.0906099832893594	0.865732877082333	0.923247374934906	0.967158256132259	-0.0481761
494	Protoporphyrin IX	0.820989743377234	1.34643275596948	0.539094714115023	0.344599244817628	0.60743510621646	0.609751760522266	-0.713706
495	Polygalacic acid	0.068685361068056	0.0691712424260417	0.0780863145896352	0.943654243244916	0.969498087804058	0.992975673980337	-0.0101697
496	2-Aminonicotinic acid	0.11441903640469	0.112007505171633	0.428317484425472	0.940188876725132	0.967656948609286	1.02153008612558	0.0307316949815551
497	Melibiose	0.0066934014110671	0.00379752907023602	1.09888676265153	0.106850512947176	0.475246246434566	1.76256752411144	0.81767852833961
498	5-Hydroxyvalproic acid	0.152483892544455	0.128638565338696	0.578974734506324	0.297592247336306	0.601619555959068	1.18536686213016	0.245333631498931
499	Ethyl 3-hydroxybenzoate	0.460293561538401	0.526389092816911	0.143462318100548	0.527910204301982	0.716311943011423	0.874435978669681	-0.193575
500	5-Hydroxyhexanoic acid	0.0200301286531337	0.0273517066845022	1.29092725662712	0.10670544002926	0.475246246434566	0.732317324259806	-0.449459
501	Sulfatide(d18:1/17:0)	0.526530675386616	0.573571925412372	0.313600218687136	0.499069822946678	0.698996661341971	0.917985438370375	-0.123457
502	Octadecanedioic acid	0.0194797161329739	0.021573945227307	0.546788190259101	0.467074805051292	0.678310132402472	0.902927857085573	-0.147317
503	4-Chromanone	0.02921271991762	0.042197557880446	1.07646004291356	0.0811283520488053	0.428812462466648	0.692284610412418	-0.530563
504	3-(2,5-Dimethoxyphenyl)propionic acid	0.158518256651248	0.306062703845328	0.621195340505362	0.22187359560675	0.591109648895288	0.517927387622365	-0.949178
505	3-Hydroxycinnamic acid	0.0309084893627323	0.0319262374640634	0.116191423695399	0.79116880697068	0.877637701969884	0.968121890264183	-0.0467394
506	4-Methylbenzoic-acid	0.022732646856749	0.0284002999617924	0.844349607240108	0.207208395079409	0.584658126904776	0.8004368576153	-0.32114
507	Ethyl 4-hydroxybenzoate	0.460293561538401	0.526389092816911	0.143462318100548	0.527910204301982	0.716311943011423	0.874435978669681	-0.193575
508	2-Phenyllactic acid	0.460293561538401	0.526389092816911	0.143462318100548	0.527910204301982	0.716311943011423	0.874435978669681	-0.193575
509	Isoxanthopterin	0.0209223206698107	0.0212442722338756	0.0566856875645915	0.903477469154526	0.947340899868918	0.984845253321904	-0.022031
510	PC(18:0/18:1(9Z))	6.82856393964866	6.73687409778901	0.326854237312608	0.864925260625904	0.922850013311485	1.01361014626795	0.0195028710842437
511	Hydrocortisone acetate	0.119353362688119	0.21797533402507	0.74651610254273	0.255616045290851	0.598071284631492	0.547554443359134	-0.868926
513	4-Nitroaniline	0.173452104433013	0.111026406874236	2.23482957415895	0.000636295161343155	0.0608776087862038	1.56225991019856	0.643634491867337
514	Mesaconic acid	0.0534123027804388	0.0557424656097436	0.183982798921286	0.600624395564859	0.75972052950549	0.958197707908754	-0.0616047
515	Itaconic acid	0.0534123027804388	0.0557424656097436	0.183982798921286	0.600624395564859	0.75972052950549	0.958197707908754	-0.0616047
517	Flurandrenolide	1.02132946001294	1.50824686833524	0.595623336538265	0.305578463762232	0.601619555959068	0.67716332216904	-0.562424
518	Nipecotic acid	0.239387694247187	0.209151241887541	1.16089117059395	0.1659199510361	0.554932269971343	1.14456740532243	0.194802427909657
520	3-hydroxybenzaldehyde	84.6175036370829	104.44403122093	0.504989329486926	0.396481400881043	0.634784894366604	0.810170793370583	-0.303702
521	4-Hydroxybenzaldehyde	84.6175036370829	104.44403122093	0.504989329486926	0.396481400881043	0.634784894366604	0.810170793370583	-0.303702
522	Propionic acid	0.122457341292894	0.146835672152235	0.749326683171953	0.191334355869657	0.574416912646901	0.833975419582879	-0.261923
523	Ferulate	0.0726930847451717	0.0293178587573543	0.635977771979444	0.377790262070294	0.623211574313028	2.47948137504881	1.31003838839811
524	WAY-100635 Maleate	11.4396067923133	19.0184794350016	0.5399686194041	0.301320431852425	0.601619555959068	0.601499548447596	-0.733364
525	o-Tyrosine	0.102584455083678	0.0885123202993477	0.814475322528405	0.371388767549429	0.619278723400538	1.15898504001182	0.212861944394382
526	Phthalic acid	0.231930645166403	0.277997003689776	1.36446579825293	0.0352886175509531	0.305814897940507	0.834291888358697	-0.261376
528	Homogentisic acid	0.0399955049070176	0.0415658729715362	0.0680542007583342	0.788506959898407	0.87639007932459	0.962219774246197	-0.0555616
529	3-Hydroxymandelic acid	0.0399955049070176	0.0415658729715362	0.0680542007583342	0.788506959898407	0.87639007932459	0.962219774246197	-0.0555616
530	Oxypurinol	0.896078029873004	1.07679487430347	0.700981693358496	0.790817024082772	0.87761061766665	0.832171522410558	-0.265047
531	2-Hydroxycinnamic acid	0.0309084893627323	0.0319262374640634	0.116191423695399	0.79116880697068	0.877637701969884	0.968121890264183	-0.0467394
533	4-Methylquinolin-2-ol	0.111692806914067	0.101592379619902	0.753974596494452	0.591482741853656	0.754113330397618	1.09942111142543	0.136744087832275
535	Ribothymidine	0.0220896573829085	0.0194149045681266	0.910525502850243	0.271989201939488	0.599752148500259	1.13776801247703	0.186206426390112
536	Gly-Val	0.0242798221466851	0.020151416241563	0.96313544023258	0.283858671985264	0.600552649623585	1.20486926852353	0.268876618750232
537	4-Hydroxycinnamic acid	0.0309084893627323	0.0319262374640634	0.116191423695399	0.79116880697068	0.877637701969884	0.968121890264183	-0.0467394
538	5-Aminopentanoic acid	1.10307958233459	1.01581169119958	0.611948452759531	0.631077266809493	0.776951611079987	1.08590951639074	0.118903895321965
539	Citric acid	4.37236636808217	6.57300922672762	2.21283379222976	0.000889362865196453	0.0684006074412808	0.665200095916945	-0.58814
540	Ala-Gly	0.240379245889255	0.293045411048547	0.796881890637999	0.225449489318359	0.59186126686653	0.820279850242844	-0.285812
541	Glucono-1,5-lactone	0.183601157409288	0.235485897893586	0.907337826174178	0.254316604507948	0.598071284631492	0.779669436902992	-0.359066
542	PI(18:1/18:1)	0.0187127844552977	0.0300399559975906	0.736037170842608	0.301218420080254	0.601619555959068	0.622929822427123	-0.682858
543	Citraconic acid	0.160657380796765	0.164401824843668	0.0762437867933545	0.915847840854242	0.954256433119073	0.977223829173047	-0.0332391
545	Piperonylic acid	0.044455567042846	0.0822366477401365	0.908721580586166	0.139213157073919	0.528183516569459	0.540580972893293	-0.887417
546	Vanillic acid	0.0399955049070176	0.0415658729715362	0.0680542007583342	0.788506959898407	0.87639007932459	0.962219774246197	-0.0555616
547	Terminolic acid	0.068685361068056	0.0691712424260417	0.0780863145896352	0.943654243244916	0.969498087804058	0.992975673980337	-0.0101697
549	N-Methylglutamic acid	0.0107237704332165	0.00906343049795486	0.449672721450056	0.53758665366076	0.722007104194105	1.18319111462666	0.24268312342843
550	Isocitric acid	0.122038005300612	0.121847140472488	0.182217592953405	0.990237578617926	0.994824666416967	1.00156642845605	0.00225811044258325
552	Butyllactate	0.41239096866159	0.523377982897934	0.624557733769706	0.34481953652572	0.607498154799438	0.787940995106805	-0.34384
554	Galactinol	0.0066934014110671	0.00379752907023602	1.09888676265153	0.106850512947176	0.475246246434566	1.76256752411144	0.81767852833961
555	Gly-Ala	0.240379245889255	0.293045411048547	0.796881890637999	0.225449489318359	0.59186126686653	0.820279850242844	-0.285812
556	Isobutyrylglycine	0.00529574208092399	0.00717049795689724	0.947424103802663	0.154809710939673	0.54446408319612	0.738545929830447	-0.43724
557	Galactono-1,4-lactone	0.183601157409288	0.235485897893586	0.907337826174178	0.254316604507948	0.598071284631492	0.779669436902992	-0.359066
558	Bendamustine	0.0290095536938354	0.0359882778195357	0.5124093042682	0.317823678350591	0.602110487014833	0.806083409695363	-0.310999
560	Levulinic acid	0.539194287014666	0.487181125188301	0.792734976019542	0.447118515120136	0.666063167062243	1.1067634995224	0.146346970522068
561	Methyl 尾-D-glucopyranoside	0.0275325358744477	0.0260694041716298	0.0839866300415082	0.763089868739677	0.861486339180136	1.05612447807342	0.0787798851846788
562	3,5-Dimethoxycinnamic acid	0.3465639345313	0.796081498221545	0.633845806314373	0.180671897044992	0.56814546498354	0.435337255426143	-1.19979
565	Enoxacin (hydrate)	0.110632819561773	0.137443235880123	0.767043516929716	0.297248747346972	0.601612613891573	0.804934625216961	-0.313056
566	Fenpiclonil	0.0193948862900647	0.0199330886889823	0.084148064160485	0.872727565116728	0.92757097890297	0.972999548272963	-0.039489
567	N-(3-Piperidinyl)acetamide	0.00995426848748677	0.011636183522546	0.307128078363687	0.44036769146922	0.663206184608361	0.85545818937967	-0.225231
568	5-Hydroxy-4-oxo-2-phenyl-4H-chromen-7-yl .beta.-D-glucopyranosiduronic acid	0.00383178203831045	0.00420913671289027	0.211502978671071	0.828478061048875	0.901385515835993	0.910348677099466	-0.135509
572	4-Chloro-5,6,7,8-tetrahydroquinazolin-2-amine	0.147343428019264	0.151967350226145	0.047989319987943	0.848898928955172	0.913011452673141	0.969572923394398	-0.0445787
573	2-Amino-3-methoxybenzoic acid	0.00724195749617721	0.00553791121827582	0.222116357483487	0.517217094190658	0.709524932532748	1.30770559706299	0.387037784365297
574	S1P(d18:1)	0.0248289270934947	0.0308083627784469	1.09630514960508	0.0847385428801623	0.434541735492024	0.805915175436217	-0.3113
575	Tetradecenedioylcarnitine (Car(14:1-O2))	0.00505540770080823	0.00495631207438716	0.65464240109971	0.937889785459395	0.96677222166871	1.01999382301473	0.0285604153997135
576	Dodecenedioylcarnitine (Car(12:1-O2))	0.00492875704909449	0.00454628241828146	0.571632668212891	0.69304158802903	0.81479055072361	1.08412909617648	0.11653656049641
577	Tetraethylammonium cation	0.0290866023665914	0.033299467038095	1.04051706487095	0.117530214800466	0.492614889644652	0.87348552255554	-0.195144
578	p-Phenylenediamine	0.0296468023316902	0.0396638734421781	0.821920692644847	0.599998732289069	0.759420342594407	0.747451011684706	-0.419949
579	6-tert-Butyl-2H-1,2,4-triazine-3,5-dione	1.87259434382771	1.89083645487372	0.0387575014992102	0.952970614565416	0.974788650646161	0.990352359137679	-0.0139862
580	6-Hydroxytropinone	0.014424836004986	0.0145501614561111	0.0273337329117487	0.92521384764426	0.959887682922823	0.991386662512088	-0.0124802
581	N-Acetylglycine methyl ester	0.0352866505188062	0.0580066343566906	1.97441638623078	0.0056383534527045	0.146011344657155	0.608320943115297	-0.717095
582	Heliotrine N-oxide	0.0163972539374575	0.0188989465648542	0.00412400107497662	0.643394033848617	0.78449261334664	0.867627932656889	-0.204852
584	2-Iminobiotin	0.0196611558249095	0.0157994480191806	1.20024060192922	0.108495413647422	0.47726061950968	1.24442042538707	0.315473979961462
585	5-Amino-2-methoxyphenol	0.00226150989252985	0.00203187920269556	0.510074291685358	0.620410530564916	0.771117227332341	1.11301394764495	0.154471671810256
586	4-Amino-8-(trifluoromethyl)quinoline	0.0255598030061614	0.0233674271399878	0.762833889280401	0.410666746732556	0.644365187050404	1.09382187662509	0.129377821647583
588	3,5-Dimethoxy-2,7-phenanthrenediol	0.0102480887309483	0.00675583174554792	1.60431418248426	0.0327222044012556	0.297851490631766	1.51692480170214	0.601149568841111
589	(1Z)-1-(3-Ethyl-5-hydroxy-1,3-benzothiazol-2-ylidene)acetone	0.0152009331536254	0.0151084871260166	0.0484060564965084	0.966520032721981	0.981990390458307	1.00611881433513	0.00880068559121118
590	6-Acetylcodeine	0.0084238367324021	0.00476755528014664	1.3471597840649	0.08964601185902	0.442996361269719	1.7669090838823	0.821227808080468
591	7H-[1,2,4]Triazolo[4,3-b][1,2,4]triazole-3,7-diamine	0.26082678665762	0.270288498720885	0.132651096393455	0.677321396250404	0.805680824426293	0.964994026353168	-0.0514081
592	5-Methyl-1H,2H-[1,2,4]triazolo[4,3-a]quinolin-1-one	0.00135854491604593	0.00119860256758697	0.616165995603333	0.492550955427337	0.694966778774021	1.13344068566527	0.180708895061421
593	2,4-Diamino-6-nitrotoluene	0.0405002235923077	0.03255962200435	1.29240646114385	0.0808545063169541	0.428452741542119	1.24387880138464	0.31484592183544
594	Nivalenol	0.0388918117520454	0.0504212888476108	0.530507312238136	0.355257911737995	0.611409837163116	0.771337120508538	-0.374567
595	Cucurbitacin_B	0.00239819782139864	0.00305962294480225	0.917759348895382	0.166134599759611	0.555040227023078	0.783821361214704	-0.351403
596	Glycerophospho-N-palmitoylethanolamine	1.05849047205915	1.01857762877094	0.652953678587041	0.591887989443574	0.754359958816119	1.03918488111345	0.0554523465784553
597	N-Oleoyl-D-erythro-sphingosylphosphorylcholine	1.58411592957352	1.49446234015595	0.699813766071478	0.451977614576302	0.6689538590658	1.05999053104826	0.0840513771745713
598	Linoleoylcarnitine	0.589663935170938	0.665690253581532	0.212613228573773	0.475032895472145	0.683793062009907	0.885793252940751	-0.174958
599	2-Chloro-4-(4,5-dihydro-1H-imidazol-2-yl)pyridine	0.0694580962654015	0.0877671744105756	1.38271598583043	0.0613160354780883	0.387083037796786	0.791390365838552	-0.337539
600	2-Methoxy-9-phenyl-1H-phenalen-1-one	0.00853855798924904	0.00725403682641781	1.14032277484689	0.168468754680163	0.55648430257252	1.17707673583256	0.23520837542855
601	5-(2-Furyl)-4H-1,2,4-triazol-3-amine	0.0315470864047095	0.0277985628584221	1.26144378189994	0.0871227121413509	0.439306095127858	1.13484594744623	0.182496468494439
602	1,2-Dipalmitoleoyl-sn-glycero-3-phosphocholine	0.279824236601787	0.255880984891124	0.901412073881397	0.403052947246943	0.638813934787233	1.09357182879709	0.129047983665407
603	2-Docosahexaenoyl-1-palmitoyl-sn-glycero-3-phosphoethanolamine	0.420012331101948	0.224940082008376	2.64067810773527	2.93698592916028e-06	0.00679422744945745	1.86721871598814	0.900890927023339
604	Dodemorph	0.0148909113816071	0.0235455952749397	1.34428301204669	0.0917242919394944	0.448075963909027	0.632428749739701	-0.661025
605	Quinolin-7-ol	0.0197622173379032	0.0161653865617953	0.766674428401642	0.309490532608478	0.601810641995282	1.2225019959998	0.289836820692165
606	Tripropylene glycol	0.311211795390875	0.333029803892968	0.175782045630018	0.662151291646807	0.79646156733149	0.934486318500478	-0.0977546
607	2-(4-Amino-1-piperidinyl)cyclohexanol	0.0118609625821429	0.0153297994346411	1.14100929054779	0.0744765466723138	0.417239216896193	0.773719358345966	-0.370118
608	1-Isobutyl-1H-pyrazol-5-ylamine	0.0131408865221817	0.0157377967730346	0.765206703690044	0.470145087073633	0.680412950985197	0.834988957583791	-0.260171
609	butalbital	0.0430612287924013	0.0505657591704587	0.371821889382076	0.387418424993987	0.630012622695838	0.851588693590867	-0.231771
610	L-Menthone_1,2-glycerol_ketal	0.0159919964255365	0.01410303497039	1.25910148261211	0.181378422096078	0.568291760427441	1.13394006744736	0.181344391002008
611	Piperidine	1.35156369136811	1.23375219794913	0.295167477170897	0.614130323765642	0.768027209019893	1.09549040205547	0.131576844467216
612	Octaethylene glycol	0.760633955595763	1.08354195352644	0.640844557231231	0.296296880175166	0.601611113337462	0.701988467654844	-0.510481
613	beta-Lapachone	0.0716745005015539	0.0744033125729724	0.255167438283052	0.801768034788818	0.884621647286867	0.963324051348625	-0.0539069
614	Benzoylcarnitine (Car(7:4))	0.00606774361909406	0.00527664026622467	0.748162569006209	0.350980581000364	0.609499770151903	1.14992558009557	0.201540497081674
615	LPE(P-16:0)	0.106020527617912	0.137841461708132	1.46731716972692	0.0330116529522611	0.298710748244595	0.769148312155898	-0.378666
616	LPC(32:0)	0.222959608000049	0.227307642426418	0.220504364847947	0.871637461785825	0.92716967017733	0.980871587158463	-0.0278638
617	Oxotetradecadienoylcarnitine (Car(14:3-O))	0.0163548695551987	0.0177499088210645	0.575245710105758	0.564427434968767	0.738182387459405	0.921405834817007	-0.118091
618	Tetradecadienoylcarnitine (Car(14:2))	0.0849539734707563	0.0925758537372644	0.0661643166625727	0.673979207236342	0.803955946754936	0.917668809318902	-0.123955
619	Tetradecenoylcarnitine (Car(14:1))	0.33552729700593	0.3370017767675	0.339749662906516	0.984763470298038	0.991712313017464	0.995624712202665	-0.00632606
620	Oxooctanoylcarnitine (Car(8:1-O))	0.0179852847733612	0.0199116204731667	0.312839580905746	0.649697187917149	0.788498714802392	0.90325570425564	-0.146794
621	L-NG-Monomethylarginine	0.212859323325395	0.272231933443993	0.988890986040472	0.136447788242102	0.524254943757712	0.781904314576624	-0.354936
622	Triphenyl(propyl)phosphonium cation	0.00668933515120786	0.00596300346807512	0.866314791055244	0.324228744683303	0.603231161930977	1.12180634927036	0.165823653611872
623	2-Aminopyridine	0.024502246005143	0.0185478398505823	0.732401560935085	0.400880770454318	0.637222296599397	1.32102962946242	0.401662825251742
624	7-Bromo-4H,5H-pyrrolo[1,2-a]quinoxalin-4-one	0.0367135791918727	0.0469073793929582	1.57617972543143	0.0432867971256121	0.333665722382542	0.782682376781515	-0.353501
625	2-Ethylpyrazine	0.00799676091676511	0.00747559588078549	0.526122915156133	0.524600442498352	0.714457466054883	1.06971551757087	0.0972271742347778
626	4-Methyl-1H-pyrazole	0.035892750373526	0.0432453888233415	1.48675709260596	0.0298259943449019	0.286794404489451	0.829978671718014	-0.268854
627	7-Acetyllycopsamine	0.00731035805245471	0.00820522295823659	0.165692974941339	0.564803348951283	0.738432271813316	0.89093959904117	-0.1666
628	N-(4-Hydroxy-3-methylphenyl)acetamide	0.0495320706245469	0.0576690683665132	0.920489228202517	0.184837519876297	0.56989875269584	0.858901869365186	-0.219435
631	2-(2-Thienyl)-2,3-dihydro-1H-perimidine	0.0199248018163526	0.0167852624671695	1.31451618243557	0.124240969609167	0.504679916842348	1.18704142132563	0.247370278112453
632	N-Methyl-N-[2-oxo-2-(1-pyrrolidinyl)ethyl]amine	0.0179174039122768	0.0190177399721388	0.0746971098527496	0.73315096479622	0.841837805374878	0.942141597189046	-0.0859842
633	Ethyldiethanolamine	0.021618920466539	0.0158352442580732	1.22796991881671	0.197249472117767	0.579796833400475	1.36524073226828	0.449155363326758
634	2,2-Diethoxyacetamide	0.244245824502528	0.192637285508408	1.35938235399814	0.0685229561347037	0.407963381962977	1.26790524408561	0.342446930811793
635	(3-Ethyl-2-imino-2,3-dihydro-1H-benzimidazol-1-yl)acetic acid	0.134086297126275	0.0942580304992785	1.72986153085136	0.0223422865788196	0.255700285178796	1.42254507564002	0.508474367380371
636	Methylecgonine	0.00625489993991266	0.00419481214303837	1.83517013307651	0.0244197984536495	0.264304054525481	1.49110370777704	0.576380602016022
637	Chrysogine	0.143560049233029	0.130447596455814	0.65561160477819	0.38182177410393	0.626289810983671	1.10051892969647	0.138183960808155
638	Zolpidem phenyl-4-carboxylic acid	0.0111895449930613	0.00907183816477208	1.28255505971955	0.125893195237248	0.507316345572003	1.23343745664608	0.302684563409292
639	2-Hydroxy-6-methylquinoline-3-carbaldehyde	0.952510523463755	0.630817174363708	2.08507773604246	0.00450166704340299	0.136824391012628	1.50996288968279	0.594513092908952
640	Isopongaflavone	0.00696019374219613	0.00614824012479956	0.771630000290185	0.514148237666003	0.707553452090836	1.13206276933158	0.17895395330477
642	3-Piperidin-4-ylpropanoic acid	3.13784044328043	2.98875548876238	0.50693331116811	0.693850360576822	0.815327040704901	1.0498819508918	0.0702271198557643
644	8-Methylquinolin-2(1H)-one	0.478563549363124	0.374488781469041	1.25831307185947	0.16556670761744	0.554528789469698	1.27791157717948	0.353788015018899
646	4(1H)-Quinolinone, 7-chloro-2-methyl-	0.0140351459663115	0.0119881425350407	0.820057710345487	0.333263094190249	0.604586316479253	1.17075234343332	0.227435925806562
647	1-Methylpiperazine	0.00587936988106045	0.00609641467471963	0.332151779360701	0.808331875490803	0.88878143519697	0.964397960893439	-0.0522995
648	Isocytosine	0.140260869580583	0.166401991454148	1.28134616461768	0.0885243799168812	0.440716783804272	0.842903791925059	-0.24656
649	2,6-Dimethyl-4-quinolinecarbohydrazide	0.00761647498819213	0.00728993105035446	0.607349049963247	0.805207257202403	0.886905751869069	1.04479383077592	0.0632182832993642
651	2-(4-(Methylamino)phenyl)benzo[d]thiazol-6-ol	0.00977175392889326	0.0155783838956031	2.04191804199678	0.00191072065481169	0.0949432077164187	0.627263649065116	-0.672856
652	2-(2,6-Dimethylmorpholin-4-yl)ethanol	0.035921909314435	0.0295768613345522	0.813657990225637	0.288695872184815	0.600885429810878	1.21452742764393	0.280395070689365
654	1-O-Hexadecyl-2-O-(2E-butenoyl)-sn-glyceryl-3-phosphocholine	0.432953616124532	0.482023926653746	0.703384283749735	0.225894500895106	0.591959038509114	0.898199429912401	-0.154892
658	1-Docosahexaenoyl-2-stearoyl-sn-glycero-3-phosphocholine	0.548151925932959	0.51789453368184	0.661725918594521	0.612988083367784	0.76724852084389	1.05842384941971	0.081917475281656
659	1-Hexadecyl-2-(9Z-octadecenoyl)-sn-glycero-3-phosphocholine	0.366582944843007	0.36595471101972	0.34277799640204	0.986216424789163	0.992572637298356	1.00171669828088	0.00247454867699488
660	1-O-Hexadecyl-2-O-(5Z,8Z,11Z,14Z,17Z-eicosapentaenoyl)-sn-glyceryl-3-phosphorylcholine	0.63830038393256	0.541687814986183	1.12596669497132	0.16445783412177	0.554189659126755	1.17835470223535	0.23677387713906
661	1-O-Hexadecyl-2-O-(4Z,7Z,10Z,13Z,16Z,19Z-docosahexaenoyl)-sn-glyceryl-3-phosphorylcholine	0.505852755165865	0.448125248821339	0.90904069695067	0.307650807600513	0.601619555959068	1.12882002631264	0.174815488020931
662	1-(1Z-Octadecenyl)-2-(5Z,8Z,11Z,14Z-eicosatetraenoyl)-sn-glycero-3-phosphocholine	0.85108864659701	0.807264093819357	0.526514271293286	0.683683856477775	0.809456803631918	1.05429	0.0762686824061515
663	1-(1Z-Octadecenyl)-2-(4Z,7Z,10Z,13Z,16Z,19Z-docosahexaenoyl)-sn-glycero-3-phosphocholine	0.461048317577398	0.42980571392074	0.663804792118013	0.641929346379971	0.783637751352049	1.0726900612178	0.101233289760518
664	FA 18:2+2O	0.0454051466461193	0.0805910609471887	1.40274934355225	0.0402334893899334	0.321312331836752	0.563401773254646	-0.827764
665	2-Cyano-L-phenylalanine	0.0675817296510555	0.0632167028843843	0.422507170240102	0.665468931163261	0.798308093596117	1.06904863062305	0.0963274822098834
666	Vasicinone	0.0335482028067836	0.0261171256335449	0.945653512532086	0.311769331151832	0.601810641995282	1.28452890557352	0.36123935536786
668	N-(2,5-Dichlorophenyl)-2-hydroxybenzamide	0.0598183794349325	0.0687295371562505	0.0446925992906845	0.653495205960754	0.791059967880324	0.870344569598086	-0.200341
670	2-Anilinocyclohexanone	0.0120143386094564	0.00879296575918087	0.497181845335427	0.367453924297042	0.617413889749274	1.36635794321296	0.450335474295366
672	Dimethylformamide	0.0337843611821688	0.0402549831581656	0.867891957359245	0.208382394655765	0.584658126904776	0.839259106119281	-0.252812
674	1,5-Naphthalenediamine	0.0257778802644471	0.0168025707009989	2.1282883564399	0.00296996843470815	0.113043405503882	1.53416288038083	0.617451660313533
676	Nadolol	0.10647729808883	0.112708910641777	0.190154217480578	0.730736954570701	0.840456490672964	0.944710559995091	-0.0820557
677	Nalidixic acid	0.0104941664547309	0.0126307436022377	0.627870630421749	0.282481111649232	0.600250739389365	0.83084312255945	-0.267352
678	Harmalol	0.0113003271615823	0.00620049739656746	1.32319141821725	0.00129947555175124	0.0829576431568266	1.82248720366177	0.865908684906937
679	1-hexylamine	0.0449805078775446	0.0497803233781431	0.686909429158621	0.322795605258688	0.603116977528337	0.903580065879887	-0.146276
680	LPI(18:2)	0.0056594208244575	0.0116190780517175	1.75804371949499	0.0110836241686168	0.195792020909891	0.487080024703072	-1.03777
681	LPC(O-18:1)	0.286851499752479	0.355415501984071	1.17063060878079	0.0482116850147925	0.350110666901981	0.80708775546131	-0.309203
682	Eicoseneoylcarnitine (Car(20:1))	0.0239603557574357	0.0273773867427858	0.242905485982374	0.435245773008874	0.65975069325294	0.875187832299205	-0.192335
683	PC(42:10)	0.0914083114302323	0.119651418975538	0.519941131471108	0.187415635581353	0.5714991192092	0.763955097339214	-0.38844
684	Desalkylflurazepam	0.00790541798184545	0.0103968596403385	1.1083714099977	0.137978613518705	0.526910259255215	0.760365942728842	-0.395234
686	8-Iodoquinazolin-4-ol	0.107723955835088	0.111598950642934	0.046070049746981	0.879367935083297	0.931727247248562	0.965277497812289	-0.0509843
688	(3R)-3-Hydroxy-L-proline	0.0118970444135416	0.018325687014192	1.3660073794014	0.0814109809893902	0.429785658105806	0.649200458587344	-0.623264
692	5-(1-Pyrrolidinylsulfonyl)-2-pyridinylamine	0.00724325123013728	0.00577489572953463	0.64693557549944	0.363221067716293	0.614756476922317	1.2542652836298	0.326842517916903
693	Ecgonine	0.0305493727637932	0.0275419243066492	0.952405451009719	0.214430649008964	0.587470437811457	1.10919529164554	0.149513397496118
694	3-(4-Nitrophenyl)propanoic acid	0.00151477126445034	0.00128535690930463	1.27504700508871	0.0892715775185702	0.442750296192169	1.17848299836799	0.236930945395787
695	1-Methylhydantoin	0.0421511496200004	0.0341195976141865	0.909805813681687	0.299357242952982	0.601619555959068	1.23539410096895	0.30497134692331
696	1H-1,2,4-Triazole, 5-(4-chlorophenyl)-1-(2,4-dichlorophenyl)-3-hexyl-	0.00509644785065647	0.00508932762242343	0.112276543980065	0.984666761829714	0.991712313017464	1.00139905086905	0.00201699314149409
697	4',5,7-Trihydroxy 3,3',6,8-tetramethoxyflavone	0.101976122064383	0.115480093476107	0.470469405513219	0.336347865756753	0.604759532141288	0.883062344294708	-0.179413
698	Propylenethiourea	0.0149708867065188	0.0141586475711981	0.290608761819982	0.81138194627876	0.89093255216095	1.05736700000733	0.0804762066104825
700	N-(1,1-Dioxidotetrahydro-3-thienyl)-N-phenylamine	0.00835582727430533	0.00864697982633902	0.0031869680377015	0.773165978228748	0.866891898687196	0.966328989094339	-0.0494137
701	8-Methoxy-4-methyl-2(1H)-quinolinone	0.039070469362524	0.0357405334002765	0.744747197026478	0.557450295225498	0.734322817585543	1.09316973322569	0.128517421386409
702	1-Allyl-6-hydroxy-2,4(1H,3H)-pyrimidinedione	0.0545787672921128	0.0371314159194358	1.26333617481765	0.111202973596183	0.482644550817706	1.46988112197317	0.555699480452867
703	4-(2-Methyl-1H-imidazol-1-yl)aniline	0.164106035561034	0.122516522512432	1.27294282492021	0.10768920444937	0.476216358182156	1.33946044334047	0.421651976447785
704	2-Hydroxy-4,6-dimethylpyrimidine	0.146705874690728	0.119098250954415	1.07167031739793	0.15389674379693	0.543660518808155	1.23180545066846	0.300774417137235
705	7-Hydroxy-2-acetylaminofluorene	0.0492436041495229	0.0547282154891607	0.379781011583749	0.444439275369967	0.665234341395972	0.899784575641352	-0.152348
706	2,4-Dimethylthiazole-5-carboxylic acid	0.015362633960092	0.0155965128679815	0.0209174304266583	0.948458856172656	0.972419037056911	0.985004410289072	-0.0217979
707	Montecristin	0.0587410953907011	0.0778926603501182	0.979707412865327	0.0857034129207901	0.436332398637053	0.754128760356456	-0.407117
708	Cediranib	0.000420777927797673	0.000702865176121388	0.801357190689341	0.476142005680002	0.684463132858306	0.598660941092068	-0.740189
710	(2S)-2-[(2R,3S,7R,8R,8aS)-2,3,4'-Trihydroxy-4,4,7,8a-tetramethyl-6'-oxospiro[2,3,4a,5,6,7-hexahydro-1H-naphthalene-8,2'-3,8-dihydrofuro[2,3-e]isoindole]-7'-yl]-3-methylbutanoic acid	0.0109723933490628	0.0163060462702421	0.883808128292395	0.322371077655774	0.603023176961375	0.672903361563927	-0.571529
711	10-Hydroxy-2,4b,8-trimethyl-2-(2-((3,4,5-trihydroxy-6-(hydroxymethyl)tetrahydro-2H-pyran-2-yl)oxy)ethyl)dodecahydro-4a,10a-epoxyphenanthrene-8-carboxylic acid	0.00668221035138117	0.00684737560973922	0.0706177201905898	0.942371865276248	0.968993591221429	0.975879042165712	-0.0352258
712	Maleic hydrazide	0.0604603553719009	0.067807269950796	0.206981026116869	0.467823914057602	0.678752187503782	0.891650046016801	-0.165451
713	Methyl 1H-benzimidazole-5-carboxylate	0.0523335928931457	0.069950751305561	0.269380811311453	0.469990213659797	0.680328454693518	0.748149118006474	-0.418602
714	Trp-Arg	0.0933142756709836	0.145062141421385	1.36885571710631	0.0655411897840461	0.400679912453933	0.643271047543127	-0.636501
718	Phenylethylmalonamide	0.0356163358182051	0.0309991362286159	0.922020837940239	0.324583271154916	0.603231161930977	1.14894607241756	0.200311084423033
720	PC(37:5)	0.340030033372916	0.344688047880504	0.0640840735789246	0.903264789910261	0.947213303411485	0.986486289454391	-0.0196291
721	Hexenoylcarnitine (Car(6:1))	0.00930264637597895	0.0106104747054426	0.230229743971837	0.492186542684968	0.694811559357295	0.876741770206301	-0.189776
722	Nonenoylcarnitine (Car(9:1))	0.00705212060263091	0.00792052389407796	0.699469192392734	0.408185360059619	0.642165573253835	0.890360372235435	-0.167539
723	Dodecenoylcarnitine (Car(12:1))	0.0411142177552419	0.0459844655923951	0.146079021662623	0.690641840984937	0.813393094767869	0.89408928049044	-0.161509
725	Pro-Pro	0.0435808415985851	0.0519265782525586	0.818745049586596	0.311129022743791	0.601810641995282	0.839278132031313	-0.252779
726	Creatine, ethyl ester	0.00540977637377993	0.006080445369422	0.597330442018136	0.385059383892958	0.628138868028786	0.889700678997166	-0.168608
727	N5-(1-Iminoethyl)-L-ornithine	0.0422767876845354	0.0335997840201916	1.61517665057044	0.0287660080986951	0.282733062873817	1.25824581667339	0.331413801272452
729	4-(4-Chlorophenyl)-6-phenyl-2-thioxo-1,2-dihydro-3-pyridinecarbonitrile	0.0530908901224197	0.0775504896851424	1.22269904946192	0.0302577456237567	0.288688366388101	0.684597741909439	-0.546672
730	Threoninyl-Proline	0.0143482668614686	0.012043246005628	1.18840786540194	0.248833438527849	0.598071284631492	1.19139531441635	0.252652190296523
731	Citrinin	0.0192144992238685	0.0243648836664519	0.820949476010851	0.216612355397674	0.588678924341414	0.788614445564746	-0.342608
732	2-(Aminomethyl)-4-(tert-butyl)-6-(methylsulfonyl)phenol	0.00996727446801387	0.00625815103321148	1.56933183404286	0.0390811542208332	0.318212604958055	1.59268678801748	0.6714625796049
734	5-Amino-1-pentanol	0.100170156768945	0.122750097975433	0.834816342305574	0.306130416136925	0.601619555959068	0.81604950563048	-0.293271
735	2-[(2R,3S,7R,8R,8aS)-2,3,4'-Trihydroxy-4,4,7,8a-tetramethyl-6'-oxospiro[2,3,4a,5,6,7-hexahydro-1H-naphthalene-8,2'-3,8-dihydrofuro[2,3-e]isoindole]-7'-yl]-3-methylpentanoic acid	2.50495026398038	1.9105215006798	0.266909594877894	0.586013740503912	0.751505626691757	1.31113429662481	0.390815465232917
736	6-Thioinosine	0.187518643063286	0.19106110655844	0.0142821815644616	0.847255730667814	0.911982363421108	0.981459002520379	-0.0270001
737	Docosahexaenoic acid methyl ester	0.0141977012221587	0.0116847804093636	0.897974644446782	0.533107166944015	0.719354277897075	1.21505931003902	0.281026737049804
739	5-(3,4'-Dihydroxy-4,4,7,8a-tetramethyl-6'-oxospiro[2,3,4a,5,6,7-hexahydro-1H-naphthalene-8,2'-3,8-dihydrofuro[2,3-e]isoindole]-7'-yl)pentanoic acid	0.0672682083941956	0.0322642460795258	0.881838393857338	0.180530036764985	0.56814546498354	2.08491493117153	1.05998851993818
740	1,2-Diarachidonoyl-sn-glycero-3-phosphocholine	0.259464345049206	0.305176133823305	0.319030900184909	0.235977454365805	0.594944369084048	0.850211783597188	-0.234106
741	2-Piperazinecarboxylic acid, methyl ester	0.0175966321596843	0.0145380890288029	0.0915699508025922	0.593896609764592	0.755663840084264	1.21038137301414	0.275461690695292
742	Sirtinol	0.0165522991142989	0.0114468711438181	1.43996986277443	0.0199060754182126	0.244221856338943	1.44601078376235	0.532078311364028
743	Garcinone D	0.447229538862951	0.349321855379068	0.593979049908989	0.424001024044888	0.653081402723576	1.28027929537257	0.356458571236914
744	N-Fluorenylacetamide	0.157055086629666	0.114835259159171	1.54753325086929	0.0273127044325805	0.278036925014412	1.3676556118707	0.451704992214792
745	Bilobalide A	0.00551291216357913	0.0247323913458325	1.24528690059175	0.184032811228609	0.56945857909886	0.222902512195129	-2.16552
746	L-Tyrosine_methyl_ester	0.0146634295285447	0.0146510905672913	0.151661371565515	0.992934270262861	0.996341312607878	1.00084218722127	0.00121450797783015
747	Hydroxytolbutamide	0.00772007086264368	0.00708009822083818	0.728669387304447	0.449855012732176	0.66739967739966	1.09039036208875	0.124844715395699
748	Resolvin_D2	0.132587352770795	0.230202230231256	2.39485286958187	0.000162086745353285	0.0324485195986096	0.575960331216606	-0.795959
750	PC(37:2)	0.619235397337778	0.579373456242853	0.672353007876075	0.566117149838913	0.739247306801691	1.06880180765171	0.0959943529395218
751	PC(40:4)	0.411800745593295	0.337111652076453	1.14301245133635	0.165537947723233	0.554528789469698	1.22155595351508	0.28871994793584
752	Octenoylcarnitine (Car(8:1))	0.0361494377176606	0.0402224439669292	0.364987983172261	0.596003092066117	0.757187233147214	0.898737971948762	-0.154028
753	Glu-Ser	0.00693602624506795	0.00800766206264366	0.679260947732568	0.363382159112074	0.614767875964595	0.866173695993619	-0.207272
755	N,N-Dimethyl-L-valine	0.0695415974548318	0.101788715332894	1.97014005488007	0.00833742148479147	0.175338500316524	0.683195550974387	-0.54963
757	1-Propanone, 1-[4-(5'-chloro-3,5-dimethyl[2,4'-bipyridin]-2'-yl)-1-piperazinyl]-3-(methylsulfonyl)-	0.00417631654763844	0.0129965945341221	1.0137488614085	0.206023128767301	0.584658126904776	0.32133929674221	-1.63783
758	6-Chloro-4-(N-cyclopropylamino)-2-(methylthio)pyrimidine	0.00349565121527022	0.00390284999420192	0.408092549877908	0.425231300181826	0.653718944826524	0.895666300386478	-0.158967
759	Butethal	0.0101570783207876	0.0108314410387432	0.523137564880494	0.667163158141986	0.799581910690545	0.937740258609778	-0.0927397
761	Sarcosine ethyl ester	7.85277573501538	7.80327232203738	0.136680007476966	0.944854663337671	0.970157029673537	1.00634392994823	0.00912344752151752
762	4-Quinolinamine, 6-[(1,1-dimethylethyl)sulfonyl]-N-(5-fluoro-1H-indazol-3-yl)-	0.00220580689590691	0.00249362134513641	0.303003225334788	0.514541530674154	0.707766561088523	0.884579729881262	-0.176936
763	Salannin	0.0050206327703434	0.00904605540365239	1.8891372016651	0.00912302176811789	0.182110559167991	0.555007961626711	-0.84942
764	Tafluprost (free acid)	0.0111480750091401	0.0141710812765508	0.679458487603662	0.305614832937865	0.601619555959068	0.786677797662984	-0.346155
765	Gly-Phe-Arg	0.0165636838395248	0.0236744090768822	0.907256309696011	0.204158406176948	0.584658126904776	0.699645080294698	-0.515305
766	3-Hydroxyhexadecanoylcarnitine	0.0640263007047422	0.0584982241928301	0.738516182196213	0.610797074673965	0.766487559201492	1.0944999030003	0.130271826660481
768	N-Nervonoyl-D-erythro-sphingosylphosphorylcholine	21.2566952379074	23.3743899731959	0.718356979869583	0.186788223371379	0.571077177090009	0.909401069387609	-0.137011
769	Benzyl nicotinate	0.0117092241049835	0.00798407868545923	1.39036843494087	0.0431801243643965	0.33325723393637	1.46657173185287	0.552447636834737
770	2-(2',3',4'-Trihydroxybutyl)quinoxaline	0.0191105156557954	0.0163456265089816	0.874538813736516	0.353884079195816	0.610988397859537	1.16915161650699	0.22546203183637
771	Palmitoyleicosapentaenoyl phosphatidylcholine	1.83629867965321	1.58336725738359	1.24917440960181	0.136454266641869	0.524254943757712	1.1597427388309	0.213804813477727
772	17-Acetoxygrindelic acid	0.142947997761246	0.230344174534114	2.22116885705686	0.00188788120271113	0.0948200929161801	0.620584384434152	-0.688301
774	L-RHAMNOSE	0.0120866318606482	0.0175251704716535	1.03701927121871	0.132891752486154	0.517434819749432	0.689672712753234	-0.536016
776	PC(35:4)	0.430531355810103	0.352681935355193	1.49029828297591	0.0529105199574259	0.364164305954911	1.22073549181504	0.287750631949678
777	PC(35:3)	0.579079701899196	0.593989793907949	0.0405329962385401	0.844511315181148	0.91051130194883	0.974898403707147	-0.0366762
779	2-(Naphthalen-1-yl)-1H-1,3-benzodiazole	0.132077627773513	0.106730732583556	0.567851316198806	0.397432090664465	0.635080971586302	1.23748450494438	0.307410460723676
780	4-Chloro-2-methyl-5-(4-morpholinyl)-3(2H)-pyridazinone	0.0152171075920608	0.0145967195516179	0.45595531189887	0.796444790224133	0.881082918834561	1.04250188121029	0.0600499870371455
781	3(2H)-Pyridazinone, 4-chloro-5-(4-morpholinyl)-	0.0237530648787302	0.0222588530104733	0.39754877928282	0.581567634923983	0.749179443083611	1.06712887980139	0.0937344245428594
783	Thymol blue	0.0332887176588339	0.0467511250268283	0.411581386253501	0.322253708714908	0.603023176961375	0.712040996654755	-0.489968
784	1-Lignoceroyl-2-hydroxy-sn-glycero-3-phosphocholine	0.450384480716515	0.464388153300366	0.00410147633338945	0.742137148495746	0.847482197876339	0.969844897023475	-0.0441741
785	(2-{[3-hydroxy-2-tetradecanamidooctadec-4-en-1-yl phosphonato]oxy}ethyl)trimethylazanium	0.063507303285492	0.0538370348345693	1.24520696191827	0.11902188310722	0.495408957675396	1.17962111919123	0.238323556844019
786	Hymexazole	0.0812574793702151	0.0942657334539357	0.541295754774154	0.581873160967626	0.749387554827785	0.86200442507481	-0.214233
[truncated: 20,192 more rows]

## Sheet: serum CS.PR8.day5 VS Control
id	Name	Mean.CS.PR8.day5	Mean.Control	VIP	P.value	FDR	Fold.Change	Log2.Fold.Change
[truncated: 20,820 more rows]

## Sheet: serum CS.PR8.day15 VS Control
id	Name	Mean.CS.PR8.day15	Mean.Control	VIP	P.value	FDR	Fold.Change	Log2.Fold.Change
[truncated: 20,820 more rows]

[truncated: 4 more sheets: feces  CS.PR8.day1 VS Control, feces  CS.PR8.day3 VS Control , feces  CS.PR8.day5 VS Control , feces  CS.PR8.day15 VS Control ]
